# Supplementary material for: Guanidinium bromide–18-crown-6 (2/1)
Source: Acta Crystallogr Sect E Struct Rep Online. 2012 Apr 25;68(Pt 5):o1530. doi: 10.1107/S1600536812017394 (PMC3344632; doi:10.1107/S1600536812017394)
Supplement: Supplementary file 2 [file e-68-o1530-Isup2.hkl]

# 
# h,k,l, Fc-squared, Fo-squared, sigma(Fo-squared) and status flag 
# 
data_I
_shelx_title ' b in P2(1)/n' 
_shelx_refln_list_code          4 
_shelx_F_calc_maximum      155.09 
_exptl_crystal_F_000       560.00 
_reflns_d_resolution_high  0.7700 
 
loop_ 
 _symmetry_equiv_pos_as_xyz 
 'x, y, z' 
 '-x+1/2, y+1/2, -z+1/2' 
 '-x, -y, -z' 
 'x-1/2, -y-1/2, z-1/2' 
 
_cell_length_a     8.9354 
_cell_length_b     9.8596 
_cell_length_c    14.3063 
_cell_angle_alpha  90.000 
_cell_angle_beta  101.387 
_cell_angle_gamma  90.000 
 
_shelx_F_squared_multiplier     1.000 
 
loop_ 
 _refln_index_h 
 _refln_index_k 
 _refln_index_l 
 _refln_F_squared_calc 
 _refln_F_squared_meas 
 _refln_F_squared_sigma 
 _refln_observed_status 
   2   0   0       79.36       87.95      2.08 o 
   4   0   0     5401.68     4560.22     96.02 o 
   6   0   0      919.74      946.61     64.55 o 
   8   0   0      355.23      361.43     40.96 o 
  10   0   0       45.58       41.91     47.67 o 
   1   1   0     8171.99     5603.97    179.76 o 
   2   1   0     1883.69     1763.82     36.41 o 
   3   1   0     9409.06     7772.78    238.44 o 
   4   1   0      107.04      162.36      7.20 o 
   5   1   0     2047.92     1904.78     49.39 o 
   6   1   0      213.50      230.97     16.56 o 
   7   1   0      740.47      738.89     40.83 o 
   8   1   0        0.85       -8.56      8.90 o 
   9   1   0       17.76       33.96     13.34 o 
  10   1   0        0.80       27.04     14.59 o 
  11   1   0       17.13       12.64     13.58 o 
   0   2   0      879.35      816.20     37.48 o 
   1   2   0       74.16       94.21      5.88 o 
   2   2   0    21692.33    14401.82    351.95 o 
   3   2   0     1438.80     1508.78     29.54 o 
   4   2   0     3057.38     2919.70     77.59 o 
   5   2   0      102.28      119.83      7.88 o 
   6   2   0     1056.51     1113.10     37.05 o 
   7   2   0      194.37      156.78     17.05 o 
   8   2   0      257.31      261.84     24.24 o 
   9   2   0       16.12       39.66     13.86 o 
  10   2   0       16.17       25.29     17.61 o 
  11   2   0       19.16       18.09     14.92 o 
   1   3   0     6754.02     5935.50    137.71 o 
   2   3   0       18.25       31.24      2.73 o 
   3   3   0     7916.21     6994.47    168.68 o 
   4   3   0      644.04      645.87     14.78 o 
   5   3   0     1389.23     1482.03     73.94 o 
   6   3   0       29.80       44.54      6.99 o 
   7   3   0      287.79      292.14     24.76 o 
   8   3   0      183.06      190.88     22.09 o 
   9   3   0       15.78       15.46     12.68 o 
  10   3   0       57.94       93.51     20.51 o 
  11   3   0        0.98        2.16     12.90 o 
   0   4   0     6553.35     6364.17    220.35 o 
   1   4   0       18.64       24.47      3.93 o 
   2   4   0     1406.59     1429.53     34.76 o 
   3   4   0     1007.33     1018.64     31.69 o 
   4   4   0     1549.33     1507.78     38.76 o 
   5   4   0      164.75      167.39      7.25 o 
   6   4   0      266.38      275.51     19.13 o 
   7   4   0      125.33      129.22     21.75 o 
   8   4   0       67.46       95.98     16.34 o 
   9   4   0      151.34      152.68     22.11 o 
  10   4   0       13.50       21.50     14.27 o 
   1   5   0     1618.16     1642.64     43.09 o 
   2   5   0       35.81       39.72      4.61 o 
   3   5   0      192.83      183.17      9.81 o 
   4   5   0       48.79       46.26      5.00 o 
   5   5   0      833.50      827.01     30.05 o 
   6   5   0     2150.82     2059.10     89.77 o 
   7   5   0       58.95       72.28     12.67 o 
   8   5   0       27.57       24.36     14.81 o 
   9   5   0       15.16        2.02     11.95 o 
  10   5   0       67.64       87.35     27.03 o 
   0   6   0      282.62      298.19     20.16 o 
   1   6   0        9.08       13.12      5.95 o 
   2   6   0      998.24     1041.75     33.27 o 
   3   6   0      304.75      338.92     16.07 o 
   4   6   0       81.24       85.91      7.85 o 
   5   6   0      288.30      278.13     13.50 o 
   6   6   0      137.95      155.23     21.85 o 
   7   6   0      234.30      269.06     24.18 o 
   8   6   0        3.66        6.05      8.06 o 
   9   6   0      121.53      114.77     20.82 o 
  10   6   0        0.22       -8.09     14.40 o 
   1   7   0       20.47       36.27      5.89 o 
   2   7   0      113.61      124.64     10.04 o 
   3   7   0       62.84       78.55      8.54 o 
   4   7   0      307.46      294.01     16.32 o 
   5   7   0        1.13        6.78      8.32 o 
   6   7   0      111.52      133.35     15.50 o 
   7   7   0       10.52       25.66     10.89 o 
   8   7   0      225.18      219.02     23.79 o 
   9   7   0       11.31       10.15     14.07 o 
   0   8   0       16.03       18.76      8.16 o 
   1   8   0       76.64       87.16      9.04 o 
   2   8   0        2.88        9.51      5.60 o 
   3   8   0      495.04      494.86     25.86 o 
   4   8   0       15.69       18.84      6.76 o 
   5   8   0      211.64      207.14     16.34 o 
   6   8   0        5.87       12.94      9.00 o 
   7   8   0       87.60       88.95     15.83 o 
   8   8   0        2.99       15.84     12.89 o 
   1   9   0       36.22       37.33      7.86 o 
   2   9   0       36.09       40.00      8.13 o 
   3   9   0       99.93      106.12     14.22 o 
   4   9   0      106.68      125.34     13.01 o 
   5   9   0       15.43       12.72      7.54 o 
   6   9   0      113.56       96.92     17.13 o 
   7   9   0        1.23       15.26     12.61 o 
   8   9   0       31.85       62.05     31.97 o 
   0  10   0      312.93      293.42     30.49 o 
   1  10   0       42.19       44.48      9.16 o 
   2  10   0      110.95      129.80     13.64 o 
   3  10   0        1.18       -2.61      8.65 o 
   4  10   0       77.49       91.92     15.02 o 
   5  10   0       73.10       78.26     14.88 o 
   6  10   0        4.42        2.64     13.30 o 
   7  10   0       34.08       20.81     15.29 o 
   1  11   0      153.24      158.27     18.01 o 
   2  11   0        9.31       17.79      9.77 o 
   3  11   0      107.31      149.42     24.34 o 
   4  11   0       59.57       57.98     18.64 o 
   5  11   0       18.16       18.82     16.59 o 
   0  12   0      116.68      137.19     50.57 o 
   1  12   0        3.32       -7.58     22.29 o 
   2  12   0      103.71       58.01     20.33 o 
   3  12   0       15.02       46.27     22.19 o 
 -11   0   1       29.05        5.70     33.88 o 
  -9   0   1      570.68      597.51     66.43 o 
  -7   0   1      999.94      967.54     75.55 o 
  -5   0   1     5777.74     4623.07    290.40 o 
  -3   0   1     4737.27     4672.17    209.23 o 
   3   0   1      482.39      499.70     17.10 o 
   5   0   1        2.09       -1.11     13.56 o 
   7   0   1      126.07      105.86     21.49 o 
   9   0   1       58.82       47.86     19.63 o 
  11   0   1       50.95       14.79     19.46 o 
 -11   1   1        0.40       -4.80     13.05 o 
 -10   1   1      212.19      222.91     30.94 o 
  -9   1   1        6.40        6.66     10.77 o 
  -8   1   1      381.77      369.66     30.35 o 
  -7   1   1        2.01        6.35     13.94 o 
  -6   1   1     1951.83     1886.93     53.76 o 
  -5   1   1      258.47      261.72     13.33 o 
  -4   1   1     5988.15     5735.05    152.58 o 
  -3   1   1      121.91      129.09      6.09 o 
  -2   1   1    17799.09    11467.37    324.21 o 
  -1   1   1      221.91      215.14      4.52 o 
   1   1   1      480.69      402.45     11.79 o 
   2   1   1      131.43      147.00      2.60 o 
   3   1   1      887.41      929.61     25.52 o 
   4   1   1      875.49      811.17     27.89 o 
   5   1   1      164.55      167.58      5.93 o 
   6   1   1       70.72       73.60     11.38 o 
   7   1   1        0.90       16.56      8.27 o 
   8   1   1       67.45       63.28     13.45 o 
   9   1   1      169.82      165.81     20.99 o 
  10   1   1      104.10       93.63     21.72 o 
  11   1   1        2.56       -8.56     13.58 o 
 -11   2   1       17.62       62.90     20.20 o 
 -10   2   1        0.08        0.26     15.54 o 
  -9   2   1      340.52      356.59     32.82 o 
  -8   2   1        1.65        0.24     23.44 o 
  -7   2   1     1207.09     1193.44     42.25 o 
  -6   2   1       75.75       62.75      7.15 o 
  -5   2   1     2004.56     1951.17     58.86 o 
  -4   2   1        3.28       15.55     10.35 o 
  -3   2   1     3036.74     2883.85     98.15 o 
  -2   2   1    10610.88     8566.94    175.59 o 
  -1   2   1     5970.79     5655.35    120.83 o 
   0   2   1     1551.91     1759.12     46.25 o 
   1   2   1    15564.79    10833.58    274.34 o 
   2   2   1      866.67      901.55     16.23 o 
   3   2   1     1092.76     1141.78     32.10 o 
   4   2   1     1254.11     1256.10     69.51 o 
   5   2   1       18.62       12.50      3.88 o 
   6   2   1       57.97       58.10      6.58 o 
   7   2   1      270.15      241.87     28.85 o 
   8   2   1      141.01      136.63     18.28 o 
   9   2   1       10.41       51.96     17.39 o 
  10   2   1        0.72       -7.04     10.73 o 
  11   2   1       10.15       -9.10     13.91 o 
 -11   3   1        0.85       16.47     18.51 o 
 -10   3   1       73.67       54.79     21.57 o 
  -9   3   1        0.72       43.05     23.79 o 
  -8   3   1      405.52      471.04     41.92 o 
  -7   3   1       31.05       45.97      9.01 o 
  -6   3   1     2341.43     2285.20     81.89 o 
  -5   3   1      137.46      122.78      7.55 o 
  -4   3   1      367.24      368.53      9.55 o 
  -3   3   1     2616.37     2635.07     71.49 o 
  -2   3   1     2784.37     3021.01     73.88 o 
  -1   3   1     3628.55     3520.83     68.65 o 
   0   3   1     1452.36     1530.83     30.41 o 
   1   3   1     7008.51     6840.42    162.21 o 
   2   3   1     1229.61     1270.59     26.77 o 
   3   3   1      393.29      345.28      9.17 o 
   4   3   1      532.71      524.33     29.09 o 
   5   3   1      772.38      692.85     32.68 o 
   6   3   1        2.26        8.53      4.86 o 
   7   3   1      747.81      744.59     31.08 o 
   8   3   1       96.24       98.41     17.64 o 
   9   3   1        3.18       -0.15     10.10 o 
  10   3   1       37.69       41.40     15.35 o 
 -10   4   1        0.04       -7.42     11.87 o 
  -9   4   1       71.37       71.67     16.86 o 
  -8   4   1        9.02        9.36      6.68 o 
  -7   4   1      504.86      517.09     37.45 o 
  -6   4   1       97.13       93.98      9.41 o 
  -5   4   1      825.19      745.03     29.22 o 
  -4   4   1     1643.10     1604.27     42.57 o 
  -3   4   1     1184.31     1222.54     44.69 o 
  -2   4   1       43.19       62.33      4.79 o 
  -1   4   1     2422.96     2557.25     63.48 o 
   0   4   1     4845.04     4675.34    118.25 o 
   1   4   1       13.37       18.98      2.79 o 
   2   4   1     1895.45     2038.06     49.55 o 
   3   4   1     2800.14     2826.23     73.32 o 
   4   4   1     2735.77     2708.50     72.88 o 
   5   4   1      107.86      109.52      5.92 o 
   6   4   1      988.07     1038.13     45.07 o 
   7   4   1       13.99       23.50      6.49 o 
   8   4   1      174.00      155.42     21.55 o 
   9   4   1       29.12       31.80     13.44 o 
  10   4   1       33.78       33.93     16.82 o 
 -10   5   1       22.35        9.98     13.74 o 
  -9   5   1        0.28       -6.50     11.03 o 
  -8   5   1      157.94      154.23     20.44 o 
  -7   5   1      122.61      143.37     14.67 o 
  -6   5   1        4.60        2.20      7.49 o 
  -5   5   1      262.07      247.14     10.65 o 
  -4   5   1     2402.21     2633.49     83.01 o 
  -3   5   1     1945.91     1901.15     63.92 o 
  -2   5   1      205.84      212.83     16.06 o 
  -1   5   1     1287.14     1265.21     37.78 o 
   0   5   1      793.21      825.66     24.09 o 
   1   5   1     5475.63     5166.85    170.99 o 
   2   5   1       18.94       28.26      3.78 o 
   3   5   1     2108.36     2149.22    113.65 o 
   4   5   1       21.06       20.61      4.51 o 
   5   5   1     1668.73     1745.83     55.53 o 
   6   5   1       50.87       51.12     11.64 o 
   7   5   1      281.24      314.44     22.63 o 
   8   5   1        7.73      -10.41     10.99 o 
   9   5   1       94.46      126.55     26.04 o 
  10   5   1        5.43       11.63     14.19 o 
 -10   6   1        5.22       -2.43     11.13 o 
  -9   6   1       19.27       23.02     14.19 o 
  -8   6   1       15.10       24.56     10.68 o 
  -7   6   1       72.10       82.95     12.51 o 
  -6   6   1      299.58      313.38     22.40 o 
  -5   6   1      206.24      203.46     11.67 o 
  -4   6   1      306.57      296.83     14.40 o 
  -3   6   1      116.26      113.89      8.39 o 
  -2   6   1     1287.98     1328.79     51.37 o 
  -1   6   1       58.51       60.54      7.14 o 
   0   6   1     1804.72     1808.71     63.38 o 
   1   6   1      184.51      201.80      9.52 o 
   2   6   1     3840.77     3809.98    118.22 o 
   3   6   1      126.21      129.57      9.03 o 
   4   6   1     3255.69     3112.74    104.45 o 
   5   6   1       12.64       13.87      6.10 o 
   6   6   1      152.46      196.84     16.64 o 
   7   6   1        0.12       19.39      9.03 o 
   8   6   1      171.92      193.01     21.36 o 
   9   6   1        2.03      -13.92     13.92 o 
  -9   7   1        1.12       -5.34     13.78 o 
  -8   7   1        0.39        0.38     12.08 o 
  -7   7   1        5.28       12.33     14.37 o 
  -6   7   1       73.70      100.09     16.40 o 
  -5   7   1       14.31       33.81      9.67 o 
  -4   7   1        0.29        2.98      5.30 o 
  -3   7   1     1031.08     1029.61     40.86 o 
  -2   7   1        8.36       25.35      9.31 o 
  -1   7   1     1965.58     1927.10     79.63 o 
   0   7   1       73.92       75.07      7.86 o 
   1   7   1     1630.06     1668.54     54.80 o 
   2   7   1        7.70       17.69      5.05 o 
   3   7   1     2116.18     2173.20     76.82 o 
   4   7   1       59.61       67.53      8.09 o 
   5   7   1      458.70      425.07     27.13 o 
   6   7   1        3.36       -4.24      7.71 o 
   7   7   1      622.59      668.93     45.89 o 
   8   7   1        4.33        7.29     11.37 o 
   9   7   1       52.89       50.99     23.67 o 
  -8   8   1        2.18       12.22      9.48 o 
  -7   8   1        1.97        7.18      8.78 o 
  -6   8   1       45.30       70.97     18.82 o 
  -5   8   1       14.30       15.37      6.79 o 
  -4   8   1      388.97      403.19     22.96 o 
  -3   8   1        0.97       -0.56      5.58 o 
  -2   8   1     1110.39     1115.94     45.43 o 
  -1   8   1       10.74       33.44     12.28 o 
   0   8   1     1606.88     1565.21     58.45 o 
   1   8   1      152.52      159.07     11.64 o 
   2   8   1      920.70      932.75     43.12 o 
   3   8   1       33.15       44.99      8.74 o 
   4   8   1      692.46      731.73     33.93 o 
   5   8   1        0.15       -3.26      5.89 o 
   6   8   1      553.44      587.70     42.49 o 
   7   8   1        2.46        9.50     10.38 o 
   8   8   1       70.64       77.71     19.94 o 
  -8   9   1        0.33       -1.55     12.21 o 
  -7   9   1        1.12        3.10     10.24 o 
  -6   9   1       55.63       40.84     11.76 o 
  -5   9   1      154.84      141.83     14.97 o 
  -4   9   1        5.71        2.97      6.72 o 
  -3   9   1       87.77       94.62     11.68 o 
  -2   9   1       40.50       53.71      8.51 o 
  -1   9   1      879.65      865.86     38.79 o 
   0   9   1       61.69       50.61      8.17 o 
   1   9   1      953.28      884.50     39.28 o 
   2   9   1       18.89       35.43      8.00 o 
   3   9   1      454.70      440.37     24.74 o 
   4   9   1        8.93       30.76     16.46 o 
   5   9   1      451.58      420.76     38.19 o 
   6   9   1        1.27       13.91     12.78 o 
   7   9   1       86.01      126.43     24.36 o 
  -7  10   1       24.75       46.84     29.27 o 
  -6  10   1        4.56        4.90     13.63 o 
  -5  10   1       74.99       90.53     15.34 o 
  -4  10   1       67.66       89.15     12.97 o 
  -3  10   1       36.37       52.93     13.23 o 
  -2  10   1      160.86      164.34     16.56 o 
  -1  10   1       94.82      101.93     11.86 o 
   0  10   1      266.00      273.12     19.45 o 
   1  10   1        1.17       11.84      6.87 o 
   2  10   1      713.91      716.16     46.69 o 
   3  10   1        0.10       -8.02      8.95 o 
   4  10   1      196.65      223.02     29.85 o 
   5  10   1        0.09       -4.58     11.89 o 
   6  10   1      134.59      120.96     22.97 o 
  -5  11   1       10.28       -7.55     14.94 o 
  -4  11   1      101.33      101.81     19.99 o 
  -3  11   1      118.72      107.62     17.17 o 
  -2  11   1      155.44      145.94     17.72 o 
  -1  11   1      160.78      158.79     22.96 o 
   0  11   1        9.74       12.29     10.86 o 
   1  11   1      150.71      143.89     18.47 o 
   2  11   1        2.13        2.39      8.51 o 
   3  11   1      142.24      153.06     20.59 o 
   4  11   1        7.83       28.79     16.21 o 
   5  11   1       88.73      104.61     30.92 o 
  -4  12   1       11.03       16.19     24.72 o 
  -3  12   1       80.66       69.93     27.78 o 
  -2  12   1       45.07       19.87     20.76 o 
  -1  12   1       21.78       67.15     23.07 o 
   0  12   1       43.85       62.36     40.18 o 
   1  12   1       68.26       86.85     36.61 o 
   2  12   1       41.39       26.52     19.53 o 
   3  12   1       10.00       20.12     15.90 o 
 -10   0   2        5.29      -10.43     19.64 o 
  -8   0   2      569.53      556.29     65.53 o 
  -6   0   2      152.20      152.80     19.01 o 
  -4   0   2       10.33       12.03      2.36 o 
  -2   0   2    14145.31     9002.77    368.49 o 
   2   0   2      811.52      938.29     21.59 o 
   4   0   2     5262.61     5104.74    162.17 o 
   6   0   2     1612.77     1750.36    197.75 o 
   8   0   2      627.75      606.14     62.63 o 
  10   0   2       41.38       48.72     23.33 o 
 -11   1   2       70.75      100.34     24.65 o 
 -10   1   2        7.23       27.61     15.79 o 
  -9   1   2      142.74      166.37     23.36 o 
  -8   1   2        1.64       -3.94      9.96 o 
  -7   1   2      130.98      156.48     16.00 o 
  -6   1   2      538.99      504.48     24.69 o 
  -5   1   2      148.31      156.82      6.16 o 
  -4   1   2       16.02       17.93      1.88 o 
  -3   1   2     1479.18     1456.34     56.33 o 
  -2   1   2     6386.06     5555.06    106.45 o 
  -1   1   2      293.67      259.91      8.26 o 
   0   1   2      632.92      777.08     10.60 o 
   1   1   2    13190.34    10086.73    264.11 o 
   2   1   2     1993.35     1979.89     44.40 o 
   3   1   2     3572.03     3322.57     83.05 o 
   4   1   2      160.75      193.03      5.32 o 
   5   1   2     2840.18     2530.89     68.00 o 
   6   1   2       71.50       62.20      7.14 o 
   7   1   2     1061.79     1088.90     61.47 o 
   8   1   2        0.37        2.34     11.84 o 
   9   1   2      239.48      248.75     26.09 o 
  10   1   2        3.11       -1.01     11.10 o 
  11   1   2       66.41      103.01     24.21 o 
 -11   2   2        3.71       -9.69     13.72 o 
 -10   2   2       80.89       70.28     19.62 o 
  -9   2   2       34.80       57.15     14.79 o 
  -8   2   2       89.00       73.62     13.76 o 
  -7   2   2      167.38      190.78     19.11 o 
  -6   2   2       47.89       65.47      8.44 o 
  -5   2   2     1278.68     1285.11     39.72 o 
  -4   2   2       66.60       89.55      8.19 o 
  -3   2   2       69.80       66.95      5.12 o 
  -2   2   2      504.82      508.30      9.51 o 
  -1   2   2     1665.39     1887.51     53.20 o 
   0   2   2     6353.25     5602.29     86.05 o 
   1   2   2      584.01      543.21     11.70 o 
   2   2   2     1642.23     1826.75     34.45 o 
   3   2   2      651.52      663.08     14.40 o 
   4   2   2     2425.56     2469.18     65.10 o 
   5   2   2      614.12      586.38     17.60 o 
   6   2   2     1464.33     1332.71     64.10 o 
   7   2   2        9.30        0.96      7.40 o 
   8   2   2      571.50      590.97     46.12 o 
   9   2   2        4.27       20.63     12.20 o 
  10   2   2       83.58       81.65     19.35 o 
 -11   3   2       34.23       28.35     17.30 o 
 -10   3   2       16.14       25.08     14.73 o 
  -9   3   2       28.35       41.62     22.67 o 
  -8   3   2      244.78      304.44     27.49 o 
  -7   3   2       25.10       20.63      6.47 o 
  -6   3   2      591.44      570.82     22.60 o 
  -5   3   2       15.94       19.09      6.52 o 
  -4   3   2     3535.78     3384.47    113.48 o 
  -3   3   2      716.47      805.23     18.47 o 
  -2   3   2      334.39      359.72      8.78 o 
  -1   3   2     2086.96     2288.08     71.24 o 
   0   3   2     1508.54     1594.02     32.26 o 
   1   3   2     1590.05     1793.25     45.87 o 
   2   3   2     4245.86     4106.90    123.08 o 
   3   3   2     2755.28     2909.90     71.44 o 
   4   3   2      718.73      781.23     43.51 o 
   5   3   2     1386.95     1294.66     44.28 o 
   6   3   2       50.25       99.65     10.10 o 
   7   3   2       94.46       94.04     10.60 o 
   8   3   2        2.28       -4.70      9.11 o 
   9   3   2      233.65      268.51     29.88 o 
  10   3   2        8.12        9.97     13.68 o 
 -10   4   2       18.67        8.93     11.70 o 
  -9   4   2      133.30      144.98     22.06 o 
  -8   4   2       58.53       73.73     10.52 o 
  -7   4   2       89.41       83.25     12.96 o 
  -6   4   2       43.00       46.59      7.52 o 
  -5   4   2     2025.57     1799.17     70.16 o 
  -4   4   2       65.02       73.10      5.17 o 
  -3   4   2     5081.76     5430.55    152.98 o 
  -2   4   2      287.24      315.88      9.59 o 
  -1   4   2     3427.02     3649.68     84.47 o 
   0   4   2     1327.34     1408.02     29.73 o 
   1   4   2     2860.33     3060.00     72.08 o 
   2   4   2     2481.68     2472.95     74.68 o 
   3   4   2     2252.24     2241.64     59.81 o 
   4   4   2     1524.22     1553.79     49.55 o 
   5   4   2      124.15      127.63      6.84 o 
   6   4   2      400.98      415.90     26.30 o 
   7   4   2        2.65       12.70      9.85 o 
   8   4   2      266.59      298.90     31.25 o 
   9   4   2       16.18       15.65     14.82 o 
  10   4   2       14.63       17.77     14.88 o 
 -10   5   2       23.68       35.41     15.17 o 
  -9   5   2       34.13       32.48     14.45 o 
  -8   5   2      469.85      514.04     41.26 o 
  -7   5   2       65.81       71.17     12.32 o 
  -6   5   2      562.74      574.80     30.68 o 
  -5   5   2       10.20        6.44      6.09 o 
  -4   5   2      315.49      316.86     19.14 o 
  -3   5   2       98.36      114.66      8.26 o 
  -2   5   2     8062.42     7996.17    244.95 o 
  -1   5   2       10.08       11.54      5.81 o 
   0   5   2     3112.81     3164.41     80.40 o 
   1   5   2      437.36      477.17     14.24 o 
   2   5   2     2050.63     2202.42     60.76 o 
   3   5   2      604.08      614.39     20.96 o 
   4   5   2        8.03        8.19      4.22 o 
   5   5   2      236.96      244.75     22.69 o 
   6   5   2      223.24      245.20     18.25 o 
   7   5   2      301.00      269.83     22.61 o 
   8   5   2       40.49       50.42     14.34 o 
   9   5   2       17.31       -0.26      9.90 o 
  10   5   2        5.95        4.62     15.20 o 
 -10   6   2        5.78       10.80     13.16 o 
  -9   6   2       97.23      119.70     20.87 o 
  -8   6   2        7.40       15.82     12.03 o 
  -7   6   2      417.77      410.97     29.30 o 
  -6   6   2       57.94       63.68     11.35 o 
  -5   6   2     1747.94     1775.89     98.79 o 
  -4   6   2      184.56      208.69     12.16 o 
  -3   6   2     1681.87     1687.06     60.85 o 
  -2   6   2       15.01       25.41      5.07 o 
  -1   6   2     3733.46     3682.60    109.81 o 
   0   6   2       16.46       16.73      3.86 o 
   1   6   2     3089.98     2982.19     96.49 o 
   2   6   2      344.76      347.57     14.10 o 
   3   6   2      180.23      197.28     11.41 o 
   4   6   2       19.37       31.77      5.77 o 
   5   6   2      980.04      973.79     39.23 o 
   6   6   2      222.69      235.87     20.74 o 
   7   6   2        6.91       22.86      9.67 o 
   8   6   2        0.82        7.92      9.12 o 
   9   6   2        0.96       -9.36     22.03 o 
  -9   7   2        5.70       21.19     14.54 o 
  -8   7   2      115.32      112.16     16.98 o 
  -7   7   2        3.42        0.47      7.34 o 
  -6   7   2      910.71      952.72     62.85 o 
  -5   7   2       16.97       19.45      6.36 o 
  -4   7   2     1335.56     1397.18     53.66 o 
  -3   7   2       33.67       26.80     10.27 o 
  -2   7   2     1743.86     1801.41     62.12 o 
  -1   7   2      197.79      185.23     10.39 o 
   0   7   2     2889.45     2825.12    118.13 o 
   1   7   2        3.94       15.19     10.11 o 
   2   7   2     1142.82     1166.58     44.62 o 
   3   7   2       73.58       90.86      8.46 o 
   4   7   2      639.32      673.14     30.10 o 
   5   7   2        5.10        4.61      5.34 o 
   6   7   2       15.33        2.99      7.25 o 
   7   7   2       17.47       11.23      9.01 o 
   8   7   2        9.15       24.11     13.79 o 
   9   7   2        3.36       -2.83     13.78 o 
  -9   8   2       32.89       33.79     26.89 o 
  -8   8   2        4.30       -8.71      8.83 o 
  -7   8   2      168.62      155.76     19.10 o 
  -6   8   2        3.06       27.55     11.16 o 
  -5   8   2      763.95      748.55     38.01 o 
  -4   8   2        0.50       41.70     16.78 o 
  -3   8   2     1144.90     1186.36     67.25 o 
  -2   8   2        0.75       13.33      8.73 o 
  -1   8   2     1267.95     1326.73     50.04 o 
   0   8   2        9.60       18.28      8.92 o 
   1   8   2      501.53      473.87     23.01 o 
   2   8   2      178.21      181.71     12.51 o 
   3   8   2     1033.20     1013.71     43.28 o 
   4   8   2      102.13       94.67     11.76 o 
   5   8   2       30.83       39.19      8.01 o 
   6   8   2       12.33       27.66     17.35 o 
   7   8   2       25.71       11.13     12.10 o 
   8   8   2        0.81       33.87     25.71 o 
  -8   9   2      119.15      135.82     36.60 o 
  -7   9   2        0.28       -0.71      9.60 o 
  -6   9   2      144.12      149.21     19.70 o 
  -5   9   2        3.01       14.08      8.17 o 
  -4   9   2      808.25      734.62     38.75 o 
  -3   9   2       18.44       18.63     10.85 o 
  -2   9   2      834.23      879.59     41.67 o 
  -1   9   2        0.87       38.54     11.21 o 
   0   9   2      582.35      577.53     27.09 o 
   1   9   2      178.21      161.56     13.57 o 
   2   9   2      687.16      677.15     32.01 o 
   3   9   2       16.30       22.39     10.06 o 
   4   9   2      107.51      117.12     15.43 o 
   5   9   2       31.50       42.95     11.51 o 
   6   9   2       37.33       27.93     13.53 o 
   7   9   2        9.14        9.29     17.67 o 
  -7  10   2       96.87       55.84     26.44 o 
  -6  10   2        0.12       -1.88     15.08 o 
  -5  10   2      112.07      124.68     26.80 o 
  -4  10   2        3.41        3.57      8.86 o 
  -3  10   2      606.92      574.31     38.79 o 
  -2  10   2       63.54      106.92     21.52 o 
  -1  10   2      318.55      333.46     28.78 o 
   0  10   2       16.43       38.34     13.99 o 
   1  10   2      431.62      424.02     34.51 o 
   2  10   2        5.65        9.29      9.45 o 
   3  10   2      104.31      113.52     16.11 o 
   4  10   2      118.94      114.92     17.26 o 
   5  10   2       64.28       27.89     11.65 o 
   6  10   2        9.18       12.61     14.20 o 
  -5  11   2        1.24      -26.70     26.70 o 
  -4  11   2       93.76      114.70     26.49 o 
  -3  11   2       19.45       16.18     10.96 o 
  -2  11   2       85.03       97.89     18.18 o 
  -1  11   2       19.40       20.42     11.48 o 
   0  11   2      348.52      309.42     31.82 o 
   1  11   2        5.77      -10.08     10.08 o 
   2  11   2       17.69        1.25     11.38 o 
   3  11   2       60.71       48.54     13.42 o 
   4  11   2       49.64       28.97     12.83 o 
   5  11   2       47.84       51.80     21.47 o 
  -4  12   2        0.01       -8.59     22.45 o 
  -3  12   2       43.72       28.45     18.65 o 
  -2  12   2        0.16       -2.84     14.64 o 
  -1  12   2       94.68      101.54     25.46 o 
   0  12   2       49.22       52.35     18.24 o 
   1  12   2       44.61       64.21     16.79 o 
   2  12   2       62.23       73.99     20.48 o 
   3  12   2       32.08       37.14     17.89 o 
 -11   0   3        0.33       -0.96     17.91 o 
  -9   0   3      121.96      127.69     27.19 o 
  -7   0   3     1055.14     1011.31     73.38 o 
  -5   0   3     1633.20     1662.56     55.99 o 
  -3   0   3     4422.28     4408.31    175.39 o 
  -1   0   3     9123.62     8002.99    223.46 o 
   1   0   3     8941.93     7853.98    302.05 o 
   3   0   3    14943.48    11821.93    437.70 o 
   5   0   3     1390.41     1321.23     45.83 o 
   7   0   3      729.86      758.41     62.31 o 
   9   0   3       80.12       90.42     24.76 o 
 -11   1   3        8.90        6.89     15.11 o 
 -10   1   3        1.80       11.96     12.85 o 
  -9   1   3       31.95        4.60      9.89 o 
  -8   1   3      327.08      318.32     28.82 o 
  -7   1   3       30.86       47.99     10.42 o 
  -6   1   3     1516.70     1557.30     50.22 o 
  -5   1   3        4.77        5.79      3.19 o 
  -4   1   3     4891.51     4450.28    103.11 o 
  -3   1   3     1308.44     1317.08     44.67 o 
  -2   1   3     9177.59     7848.59    162.26 o 
  -1   1   3    12542.78     9304.02    151.98 o 
   0   1   3     5600.06     5036.83    115.11 o 
   1   1   3     2289.80     2444.62     44.36 o 
   2   1   3    20159.07    14507.35    398.29 o 
   3   1   3      268.62      301.82      9.20 o 
   4   1   3     2336.95     2194.46     51.50 o 
   5   1   3      449.09      435.40     13.20 o 
   6   1   3      996.12      965.16     51.10 o 
   7   1   3       33.19       37.64      9.90 o 
   8   1   3       85.06       97.68     16.34 o 
   9   1   3        9.92       15.56     10.17 o 
  10   1   3       30.03        7.24     10.56 o 
 -11   2   3       16.18        6.69     13.09 o 
 -10   2   3       44.28       51.51     16.38 o 
  -9   2   3      104.37      114.53     22.02 o 
  -8   2   3       62.96       95.93     15.53 o 
  -7   2   3       53.95       58.62      7.32 o 
  -6   2   3       92.58      114.22     15.21 o 
  -5   2   3     3392.17     3197.50    106.80 o 
  -4   2   3      142.24      148.05      6.66 o 
  -3   2   3     4057.04     3814.96     83.67 o 
  -2   2   3     1178.88     1261.54     26.88 o 
  -1   2   3    24053.74    15475.58    339.94 o 
   0   2   3     2290.78     2204.61     35.42 o 
   1   2   3    10790.34     8082.19    262.26 o 
   2   2   3      189.61      211.11      6.37 o 
   3   2   3     1453.89     1343.96     33.54 o 
   4   2   3       19.78       19.14      3.85 o 
   5   2   3     2474.00     2378.06     62.62 o 
   6   2   3      146.16      132.00      8.64 o 
   7   2   3      259.27      220.89     21.95 o 
   8   2   3        9.09       24.33     23.72 o 
   9   2   3       96.55      119.44     22.28 o 
  10   2   3       24.93       15.96     15.01 o 
 -11   3   3       20.08       18.88     17.82 o 
 -10   3   3       25.36       13.26     14.08 o 
  -9   3   3       31.80       32.98     16.64 o 
  -8   3   3       54.70       81.84     14.55 o 
  -7   3   3      546.55      510.42     34.63 o 
  -6   3   3      290.38      274.93     18.89 o 
  -5   3   3      223.37      224.66     11.78 o 
  -4   3   3     4203.14     3969.69    102.35 o 
  -3   3   3       39.13       55.18      3.73 o 
  -2   3   3     2738.53     2781.93     93.87 o 
  -1   3   3     3782.84     3838.64     69.30 o 
   0   3   3     7468.95     7405.46    123.84 o 
   1   3   3      665.83      740.90     19.87 o 
   2   3   3     1138.03     1128.32     33.94 o 
   3   3   3       80.81       88.29      5.35 o 
   4   3   3     3527.38     3367.92     93.68 o 
   5   3   3      982.63      981.95     28.49 o 
   6   3   3      852.93      860.59     43.87 o 
   7   3   3        9.63       22.68     17.32 o 
   8   3   3       58.97       84.00     16.13 o 
   9   3   3       64.05       62.97     18.95 o 
  10   3   3       10.12       14.60     13.50 o 
 -11   4   3        0.08       12.49     14.92 o 
 -10   4   3       52.38       57.16     22.59 o 
  -9   4   3       15.78       14.73     12.38 o 
  -8   4   3      331.43      331.78     21.52 o 
  -7   4   3      536.52      543.50     36.28 o 
  -6   4   3      182.17      185.04     13.06 o 
  -5   4   3      363.52      344.73     15.47 o 
  -4   4   3     1309.26     1229.36     33.95 o 
  -3   4   3     2152.12     2274.62     59.03 o 
  -2   4   3      134.83      165.57      7.96 o 
  -1   4   3     4641.22     4827.78    117.84 o 
   0   4   3      339.58      371.92      8.47 o 
   1   4   3     2386.99     2308.08     48.18 o 
   2   4   3     1622.27     1748.63     44.99 o 
   3   4   3     2429.93     2402.51    120.67 o 
   4   4   3       76.30       81.84      8.67 o 
   5   4   3       88.78       93.64      8.86 o 
   6   4   3       63.60       75.22     13.26 o 
   7   4   3      421.34      466.60     42.63 o 
   8   4   3      215.46      261.30     31.41 o 
   9   4   3        9.09        9.74     11.57 o 
  10   4   3       17.65       40.28     23.53 o 
 -10   5   3        1.76       -2.06     11.70 o 
  -9   5   3       61.91       80.56     19.05 o 
  -8   5   3       29.27       41.03     20.06 o 
  -7   5   3      522.33      527.40     30.37 o 
  -6   5   3      199.01      197.91     18.66 o 
  -5   5   3      548.97      524.52     24.50 o 
  -4   5   3      436.82      462.02     21.06 o 
  -3   5   3      881.16      897.70     35.89 o 
  -2   5   3     1798.11     1721.36     60.84 o 
  -1   5   3       16.81       27.91      3.17 o 
   0   5   3     1264.35     1309.43     30.94 o 
   1   5   3      148.77      158.83      6.77 o 
   2   5   3     1631.59     1700.08     51.05 o 
   3   5   3       64.74       75.61      5.94 o 
   4   5   3      297.69      297.41     13.92 o 
   5   5   3       53.17       71.78      6.64 o 
   6   5   3      106.80      109.44     12.74 o 
   7   5   3      321.63      324.18     25.06 o 
   8   5   3       12.25        8.47      9.71 o 
   9   5   3       62.74       59.58     16.86 o 
 -10   6   3       85.87       44.55     18.64 o 
  -9   6   3        5.53        5.50     16.43 o 
  -8   6   3       76.61       92.91     15.24 o 
  -7   6   3       21.31       47.37     17.54 o 
  -6   6   3      214.25      223.71     23.06 o 
  -5   6   3        1.97        6.71      4.48 o 
  -4   6   3     1491.69     1551.54     67.84 o 
  -3   6   3      586.70      606.84     21.94 o 
  -2   6   3      316.45      330.71     13.49 o 
  -1   6   3      156.53      191.21      8.76 o 
   0   6   3      208.04      211.16     11.46 o 
   1   6   3      418.19      428.03     13.79 o 
   2   6   3       45.28       50.87      8.38 o 
   3   6   3      127.60      121.66      8.27 o 
   4   6   3      192.42      206.87     12.31 o 
   5   6   3      411.16      344.59     24.15 o 
   6   6   3      252.39      262.47     19.84 o 
   7   6   3        2.04       10.40      7.59 o 
   8   6   3      105.45      114.79     18.57 o 
   9   6   3        9.97        9.66     17.48 o 
  -9   7   3      108.75      101.02     23.61 o 
  -8   7   3        0.04       -8.73      9.32 o 
  -7   7   3      258.41      276.13     27.80 o 
  -6   7   3      125.89       97.15      9.88 o 
  -5   7   3      310.85      285.09     16.67 o 
  -4   7   3       14.74       26.01      9.94 o 
  -3   7   3      169.91      153.75     10.37 o 
  -2   7   3        9.19       18.08      6.02 o 
  -1   7   3      205.21      220.41     11.86 o 
   0   7   3       32.37       33.49      6.18 o 
   1   7   3      193.50      176.23     11.81 o 
   2   7   3        3.37       12.37     10.79 o 
   3   7   3        4.67       -0.48      5.43 o 
   4   7   3       70.63       66.56      7.08 o 
   5   7   3      700.00      640.80     36.22 o 
   6   7   3        4.80       12.04      8.18 o 
   7   7   3       58.04       70.13     15.74 o 
   8   7   3        8.40       14.53     17.38 o 
  -9   8   3        0.31       20.61     16.38 o 
  -8   8   3      134.11      161.47     25.70 o 
  -7   8   3        2.71        5.48      7.73 o 
  -6   8   3      205.79      216.93     22.26 o 
  -5   8   3       14.48       15.18      7.96 o 
  -4   8   3       46.00       47.68      8.32 o 
  -3   8   3        3.81       12.77      5.97 o 
  -2   8   3      281.83      303.40     20.52 o 
  -1   8   3      127.17      137.38     10.28 o 
   0   8   3      113.83      108.89      8.32 o 
   1   8   3       71.45       69.37      6.90 o 
   2   8   3       30.35       21.30     15.03 o 
   3   8   3       27.20       28.40      9.01 o 
   4   8   3      153.38      159.49     16.94 o 
   5   8   3       16.00       19.54     10.79 o 
   6   8   3       50.83       47.73     16.23 o 
   7   8   3        0.45       28.30     17.99 o 
   8   8   3       68.44       49.50     24.92 o 
  -8   9   3        3.52      -10.03     11.21 o 
  -7   9   3      109.37       84.62     19.13 o 
  -6   9   3       22.85       -0.47     13.50 o 
  -5   9   3      139.32      135.07     17.90 o 
  -4   9   3       84.37       77.12     10.59 o 
  -3   9   3       49.96      106.02     18.84 o 
  -2   9   3       79.44       89.57     11.74 o 
  -1   9   3        5.18        4.73      8.26 o 
   0   9   3       24.95       43.56      9.90 o 
   1   9   3       29.94       20.98      7.83 o 
   2   9   3       59.70       74.30     11.13 o 
   3   9   3      236.78      278.47     44.88 o 
   4   9   3       38.78       45.06     10.99 o 
   5   9   3       25.08       27.30      9.71 o 
   6   9   3       30.19       39.07     15.90 o 
   7   9   3      112.23       81.93     21.71 o 
  -7  10   3        5.44        5.03     19.16 o 
  -6  10   3       90.42       66.11     24.40 o 
  -5  10   3       21.03       26.12     10.11 o 
  -4  10   3      107.73      122.33     21.40 o 
  -3  10   3       42.06       50.93     16.22 o 
  -2  10   3       25.54       48.48     13.16 o 
  -1  10   3       75.08       74.88     26.44 o 
   0  10   3        2.78        6.56      8.69 o 
   1  10   3      273.28      235.96     27.15 o 
   2  10   3       55.28       74.63     15.96 o 
   3  10   3       71.73       98.63     20.54 o 
   4  10   3       30.85       35.68     13.08 o 
   5  10   3       29.96       38.08     17.09 o 
   6  10   3       46.87       25.93     18.70 o 
  -5  11   3       24.65       18.36     20.65 o 
  -4  11   3       52.74       42.74     15.36 o 
  -3  11   3       43.48       48.52     16.63 o 
  -2  11   3       61.92       51.98     19.58 o 
  -1  11   3        1.08       14.84     12.92 o 
   0  11   3      174.40      133.87     21.68 o 
   1  11   3        0.09       10.00     10.29 o 
   2  11   3      178.52      158.93     21.37 o 
   3  11   3        2.26      -13.50     13.50 o 
   4  11   3       49.90       36.79     14.05 o 
   5  11   3       29.07       14.52     14.90 o 
  -3  12   3       66.32       86.50     53.85 o 
  -2  12   3       11.62       19.11     18.24 o 
  -1  12   3      162.58      146.57     23.15 o 
   0  12   3        7.38       19.06     14.15 o 
   1  12   3       77.89      102.31     20.46 o 
   2  12   3        0.14        8.39     10.99 o 
   3  12   3       57.22       58.77     20.53 o 
 -10   0   4      278.55      330.70     55.44 o 
  -8   0   4      785.51      771.80     70.83 o 
  -6   0   4     1387.06     1288.73     68.45 o 
  -4   0   4     5055.84     4979.05    184.08 o 
  -2   0   4    17983.15    13943.40    516.16 o 
   0   0   4    13391.44    10056.83    389.88 o 
   2   0   4       10.77        9.64      3.53 o 
   4   0   4      261.92      300.41     14.74 o 
   6   0   4      106.51      102.49     11.66 o 
   8   0   4      211.48      153.62     32.85 o 
  10   0   4        3.79        5.47     16.05 o 
 -11   1   4      118.46      156.35     33.85 o 
 -10   1   4        0.75       12.33     12.28 o 
  -9   1   4      189.39      220.33     27.41 o 
  -8   1   4       15.81       42.43     12.42 o 
  -7   1   4     1548.57     1549.56     66.90 o 
  -6   1   4       97.35      116.94      9.84 o 
  -5   1   4     2198.39     2145.07     54.81 o 
  -4   1   4     1021.60     1008.94     56.95 o 
  -3   1   4     6341.04     5787.46    137.45 o 
  -2   1   4     1327.84     1537.06     31.09 o 
  -1   1   4     3350.65     3247.32     78.40 o 
   0   1   4     3370.15     3101.53     68.61 o 
   1   1   4     1383.13     1490.58     36.86 o 
   2   1   4      713.50      856.43     18.50 o 
   3   1   4      209.82      193.67      8.00 o 
   4   1   4       32.81       37.04      6.37 o 
   5   1   4        7.37       11.68     12.35 o 
   6   1   4      160.43      156.86     11.68 o 
   7   1   4       16.42        7.92      7.74 o 
   8   1   4        3.99       37.66     27.15 o 
   9   1   4       71.47       81.89     17.90 o 
  10   1   4        7.14        6.56     12.45 o 
 -11   2   4        0.53       -5.40     14.56 o 
 -10   2   4      125.10      159.08     27.21 o 
  -9   2   4        4.21       11.78     10.24 o 
  -8   2   4      748.70      750.34     49.20 o 
  -7   2   4        2.31        3.53      5.97 o 
  -6   2   4     2105.10     2021.26    134.67 o 
  -5   2   4      199.52      198.66     14.80 o 
  -4   2   4     2342.09     2375.58     69.70 o 
  -3   2   4      278.45      311.65     11.97 o 
  -2   2   4      266.64      329.55      8.60 o 
  -1   2   4      104.56      108.17      6.31 o 
   0   2   4     4211.32     3853.68     72.58 o 
   1   2   4     2462.36     2591.90     44.97 o 
   2   2   4     1679.23     1637.14     36.26 o 
   3   2   4     3382.52     3428.07     87.52 o 
   4   2   4      445.81      448.43     14.65 o 
   5   2   4      103.83       90.82      6.80 o 
   6   2   4      441.69      352.90     16.63 o 
   7   2   4      129.58      103.28     13.81 o 
   8   2   4       13.47        6.37      9.31 o 
   9   2   4       28.11       10.01     19.66 o 
  10   2   4       48.32       47.89     16.90 o 
 -11   3   4       19.24        2.69     12.89 o 
 -10   3   4        9.32       -4.83     11.26 o 
  -9   3   4      230.82      256.75     30.03 o 
  -8   3   4       40.91       36.07      7.85 o 
  -7   3   4      680.23      635.97     29.35 o 
  -6   3   4        9.21       16.21      3.82 o 
  -5   3   4     1847.11     1891.11     69.78 o 
  -4   3   4       87.24       80.37      5.20 o 
  -3   3   4     7403.32     6645.93    176.69 o 
  -2   3   4      687.43      717.30     14.91 o 
  -1   3   4     1195.99     1258.63     34.24 o 
   0   3   4     5510.69     5419.08    128.27 o 
   1   3   4      807.55      775.75     20.60 o 
   2   3   4       67.78       56.13      3.35 o 
   3   3   4      709.60      723.18     20.17 o 
   4   3   4      901.35      927.92     30.41 o 
   5   3   4        9.55       12.47      4.51 o 
   6   3   4      477.43      576.23     35.31 o 
   7   3   4       44.08       39.74     10.78 o 
   8   3   4      172.30      176.38     25.26 o 
   9   3   4       56.17       74.27     17.64 o 
  10   3   4       17.98        7.12     12.06 o 
 -11   4   4        0.68       21.12     15.89 o 
 -10   4   4       64.94       54.06     18.93 o 
  -9   4   4       58.02       45.07     15.77 o 
  -8   4   4       95.17      112.38     12.49 o 
  -7   4   4      250.94      257.68     18.02 o 
  -6   4   4     1015.70      928.71     49.73 o 
  -5   4   4       79.69       71.02      5.41 o 
  -4   4   4      739.36      792.24     28.11 o 
  -3   4   4      108.30      105.50     10.68 o 
  -2   4   4     1340.27     1397.10     31.62 o 
  -1   4   4     5190.01     5125.74    106.72 o 
   0   4   4      977.58     1048.89     29.35 o 
   1   4   4      648.24      619.16     19.82 o 
   2   4   4       14.80       12.40      3.65 o 
   3   4   4     2965.08     3127.17     86.80 o 
   4   4   4       15.65       25.67      5.07 o 
   5   4   4      496.66      527.34     25.99 o 
   6   4   4        4.03       -2.30      5.46 o 
   7   4   4      308.15      343.43     27.91 o 
   8   4   4       24.74       14.49     11.48 o 
   9   4   4       38.72       63.96     22.64 o 
  10   4   4        0.81       -4.58     17.24 o 
 -10   5   4        0.26        9.28     13.23 o 
  -9   5   4       69.28       79.42     17.92 o 
  -8   5   4       12.82        2.73     11.04 o 
  -7   5   4       80.96       91.02     14.90 o 
  -6   5   4        3.61       11.85      6.09 o 
  -5   5   4      810.30      782.46     28.84 o 
  -4   5   4     1012.54     1116.52     55.38 o 
  -3   5   4      107.67      115.77      7.11 o 
  -2   5   4     2539.91     2683.16     72.08 o 
  -1   5   4      510.73      522.03     15.08 o 
   0   5   4      966.82      992.36     31.25 o 
   1   5   4      124.02      120.36      4.66 o 
   2   5   4     3471.28     3368.78     95.56 o 
   3   5   4        0.96        2.24      6.46 o 
   4   5   4     1481.71     1610.59     65.01 o 
   5   5   4       51.36       53.20      6.80 o 
   6   5   4      880.18      907.52     45.71 o 
   7   5   4       10.85       23.18     10.95 o 
   8   5   4       82.14      108.78     20.59 o 
   9   5   4       17.12      -14.74     18.57 o 
 -10   6   4        0.34        0.31     14.56 o 
  -9   6   4        0.98       22.44     20.05 o 
  -8   6   4      114.37      149.75     17.73 o 
  -7   6   4       24.59       15.33     11.68 o 
  -6   6   4       43.66       48.06     10.58 o 
  -5   6   4      627.64      642.74     36.69 o 
  -4   6   4      137.19      126.00      8.78 o 
  -3   6   4      899.16      904.76     34.79 o 
  -2   6   4      480.40      495.62     23.00 o 
  -1   6   4      712.87      740.16     24.16 o 
   0   6   4       57.96       54.19     10.69 o 
   1   6   4     1785.57     1706.72     65.29 o 
   2   6   4      312.21      284.07     15.66 o 
   3   6   4     1690.50     1581.24     54.21 o 
   4   6   4       56.18       55.47      6.28 o 
   5   6   4      949.43      961.10     46.20 o 
   6   6   4        0.49        9.31      7.11 o 
   7   6   4      230.28      244.35     32.18 o 
   8   6   4       14.36        8.81     15.41 o 
   9   6   4       52.45       84.20     26.32 o 
  -9   7   4        0.16        0.05     11.57 o 
  -8   7   4       17.78       21.96     10.69 o 
  -7   7   4        2.59       -2.82      7.53 o 
  -6   7   4        5.39        2.10      5.15 o 
  -5   7   4        1.26        2.55      6.05 o 
  -4   7   4      393.87      376.12     19.05 o 
  -3   7   4       11.98       16.80      5.62 o 
  -2   7   4      684.56      703.45     26.22 o 
  -1   7   4        9.64        7.50      3.08 o 
   0   7   4     2210.68     2231.05     72.57 o 
   1   7   4        9.40        2.26      5.14 o 
   2   7   4     1151.69     1188.27     54.47 o 
   3   7   4        1.24        1.25      6.17 o 
   4   7   4      787.11      799.03     43.98 o 
   5   7   4       50.64       41.72     11.13 o 
   6   7   4      384.64      407.25     36.22 o 
   7   7   4        1.38      -11.56     11.56 o 
   8   7   4      132.72      105.71     25.03 o 
  -9   8   4       10.80        6.44     17.71 o 
  -8   8   4        1.06        0.06     10.77 o 
  -7   8   4       41.84       36.47     14.90 o 
  -6   8   4       21.96       40.05     10.55 o 
  -5   8   4        4.51       21.55      6.95 o 
  -4   8   4        2.34       -0.74      7.02 o 
  -3   8   4      289.99      262.66     13.75 o 
  -2   8   4        0.17       21.71     10.00 o 
  -1   8   4     1060.06     1084.82     59.79 o 
   0   8   4       56.48       62.35      8.91 o 
   1   8   4     1656.37     1786.55     84.15 o 
   2   8   4       28.03       41.05      8.51 o 
   3   8   4     1056.19     1031.04     59.94 o 
   4   8   4        2.74       -0.54      6.51 o 
   5   8   4      414.76      393.04     31.21 o 
   6   8   4        6.37        5.60     10.46 o 
   7   8   4       89.45       62.95     18.19 o 
   8   8   4        0.07        6.20     19.63 o 
  -8   9   4        0.06        9.52     12.11 o 
  -7   9   4       15.01        5.02     10.48 o 
  -6   9   4       41.31       26.43     12.46 o 
  -5   9   4        2.06        3.96      7.21 o 
  -4   9   4       44.16       60.95     11.03 o 
  -3   9   4      182.13      150.51     14.46 o 
  -2   9   4      456.36      453.81     37.65 o 
  -1   9   4       10.82        6.57     19.02 o 
   0   9   4      595.13      593.14     41.80 o 
   1   9   4      109.14      110.19     16.66 o 
   2   9   4      484.74      467.51     30.27 o 
   3   9   4        0.14       52.33     14.66 o 
   4   9   4      373.58      363.21     29.74 o 
   5   9   4        5.20       -9.13      9.13 o 
   6   9   4      158.62      133.56     28.32 o 
   7   9   4        3.12        7.23     24.57 o 
  -7  10   4        3.33        9.12     15.26 o 
  -6  10   4       30.75       48.59     31.44 o 
  -5  10   4       83.77       82.79     17.80 o 
  -4  10   4       69.42       86.43     18.13 o 
  -3  10   4      149.62      177.71     21.81 o 
  -2  10   4      127.79      122.28     28.45 o 
  -1  10   4      158.06      129.27     18.45 o 
   0  10   4       79.27       88.58     15.68 o 
   1  10   4      245.79      197.41     23.44 o 
   2  10   4        5.50       31.92     11.43 o 
   3  10   4      276.43      227.09     27.26 o 
   4  10   4        7.15        5.97     10.84 o 
   5  10   4      110.59      144.18     28.51 o 
   6  10   4        0.43       -0.98     12.89 o 
  -5  11   4       57.89       56.87     21.30 o 
  -4  11   4       27.50       25.82     24.18 o 
  -3  11   4       42.17       13.59     12.36 o 
  -2  11   4      110.25      117.29     21.44 o 
  -1  11   4      173.01      166.36     24.77 o 
   0  11   4      139.46      120.57     21.51 o 
   1  11   4        1.59       20.94     11.85 o 
   2  11   4      193.14      141.55     24.88 o 
   3  11   4       19.91       68.27     17.42 o 
   4  11   4       85.44       91.91     24.67 o 
  -3  12   4       23.09       14.44     17.07 o 
  -2  12   4       41.05       31.91     15.84 o 
  -1  12   4       36.43       14.23     13.60 o 
   0  12   4       37.79       33.29     14.67 o 
   1  12   4       88.27       88.92     20.05 o 
   2  12   4       18.15        7.88     12.11 o 
 -11   0   5        9.28       24.41     25.20 o 
  -9   0   5      255.58      261.66     41.81 o 
  -7   0   5      186.61      213.83     32.12 o 
  -5   0   5      125.39      126.49     11.11 o 
  -3   0   5        8.20        2.73      3.74 o 
  -1   0   5     9424.56     8357.05    568.55 o 
   1   0   5     1193.98     1225.11    134.61 o 
   3   0   5      851.87      864.10     33.65 o 
   5   0   5     2537.55     2811.46    128.55 o 
   7   0   5      811.01      801.68     84.28 o 
   9   0   5      138.65      158.56     36.73 o 
 -11   1   5        1.62        0.81     11.52 o 
 -10   1   5       80.78       87.89     25.47 o 
  -9   1   5       13.21       -6.36      9.56 o 
  -8   1   5       82.48       77.48     13.22 o 
  -7   1   5      165.30      143.97     11.61 o 
  -6   1   5      216.83      229.47     10.13 o 
  -5   1   5       17.09       47.88      6.82 o 
  -4   1   5      205.11      218.26      9.63 o 
  -3   1   5       73.66       83.59      4.19 o 
  -2   1   5        2.66        9.01      3.07 o 
  -1   1   5      350.70      371.88      8.72 o 
   0   1   5     4793.43     4795.79    105.75 o 
   1   1   5     1198.26     1268.30     29.21 o 
   2   1   5      864.95      902.12     28.46 o 
   3   1   5       19.64       47.12      8.44 o 
   4   1   5     2556.95     2535.08     70.57 o 
   5   1   5      261.98      263.96     11.51 o 
   6   1   5      717.25      726.42     33.21 o 
   7   1   5        4.75       42.40     14.57 o 
   8   1   5      331.01      328.83     30.31 o 
   9   1   5       11.92       15.32     11.50 o 
  10   1   5       83.52       68.64     20.61 o 
 -11   2   5       25.48       55.71     33.49 o 
 -10   2   5       32.09       33.27     18.09 o 
  -9   2   5      102.42      141.45     26.93 o 
  -8   2   5       26.43       27.45     16.11 o 
  -7   2   5       91.98       94.52      9.82 o 
  -6   2   5      335.23      359.51     18.36 o 
  -5   2   5      306.23      339.29     12.65 o 
  -4   2   5      933.99      949.55     27.21 o 
  -3   2   5      466.76      490.23     13.39 o 
  -2   2   5     3898.68     3875.72    121.07 o 
  -1   2   5        6.81        8.62      1.39 o 
   0   2   5     1048.14     1118.40     29.20 o 
   1   2   5     2027.20     2012.95     57.67 o 
   2   2   5       53.99       66.22      4.16 o 
   3   2   5     4254.29     4424.31    122.67 o 
   4   2   5     1047.34     1132.61     33.50 o 
   5   2   5      596.06      546.11     19.06 o 
   6   2   5       38.06       28.53      6.40 o 
   7   2   5      639.09      571.24     28.27 o 
   8   2   5       14.12       44.78     20.89 o 
   9   2   5       81.36       77.82     18.73 o 
  10   2   5        0.78       27.51     22.15 o 
 -11   3   5        2.86       19.30     16.76 o 
 -10   3   5       73.94       90.05     21.25 o 
  -9   3   5      106.26      135.89     24.03 o 
  -8   3   5      133.13      130.67     12.26 o 
  -7   3   5      153.28      154.37     12.41 o 
  -6   3   5       42.50       32.16      4.66 o 
  -5   3   5      591.87      559.76     18.87 o 
  -4   3   5      592.81      618.18     23.66 o 
  -3   3   5     4829.69     4622.34    161.19 o 
  -2   3   5       22.58       28.54      3.19 o 
  -1   3   5     1106.25     1213.45     30.99 o 
   0   3   5      184.17      164.84      8.44 o 
   1   3   5     3510.75     3434.77     98.78 o 
   2   3   5     5131.85     5016.57    120.98 o 
   3   3   5       82.20       74.92      4.93 o 
   4   3   5      615.56      595.93     24.50 o 
   5   3   5      199.64      203.19     11.45 o 
   6   3   5      508.68      476.59     33.05 o 
   7   3   5       61.05      108.79     10.51 o 
   8   3   5      192.87      162.62     20.28 o 
   9   3   5        3.70       10.40     13.39 o 
  10   3   5       57.34       72.56     28.33 o 
 -10   4   5       47.68       60.31     22.79 o 
  -9   4   5       33.69       29.31     12.92 o 
  -8   4   5       43.33       56.65     13.25 o 
  -7   4   5       79.56       67.88      9.85 o 
  -6   4   5     1287.18     1236.84     54.83 o 
  -5   4   5      107.95      103.97      7.68 o 
  -4   4   5     1180.13     1129.88     35.28 o 
  -3   4   5      542.94      570.10     18.27 o 
  -2   4   5     1473.32     1468.47     35.47 o 
  -1   4   5       84.66       82.45      4.73 o 
   0   4   5     1523.63     1553.69     36.45 o 
   1   4   5      104.13      133.95      6.84 o 
   2   4   5     2511.66     2497.73     58.95 o 
   3   4   5      200.90      196.62      7.47 o 
   4   4   5      622.77      686.94     25.37 o 
   5   4   5     1025.09      999.89     37.62 o 
   6   4   5      178.96      176.44     15.00 o 
   7   4   5      234.23      212.75     17.85 o 
   8   4   5        0.37       -2.24     11.38 o 
   9   4   5       24.24       34.78     20.75 o 
 -10   5   5        4.05       10.68     16.48 o 
  -9   5   5      114.26      133.08     23.03 o 
  -8   5   5       29.49       30.58     10.74 o 
  -7   5   5      735.64      708.26     39.91 o 
  -6   5   5        4.64       -4.11      8.05 o 
  -5   5   5     1047.00     1006.85     44.32 o 
  -4   5   5      231.68      290.27     20.05 o 
  -3   5   5     1642.54     1546.89     58.19 o 
  -2   5   5       33.67       29.05      4.30 o 
  -1   5   5     3020.70     2775.47     75.40 o 
   0   5   5     1108.63     1234.10     36.30 o 
   1   5   5     2761.07     2802.02     96.25 o 
   2   5   5        4.35        6.97      8.90 o 
   3   5   5      913.78      890.36     29.43 o 
   4   5   5      832.46      775.70     28.78 o 
   5   5   5      102.13      123.97     16.28 o 
   6   5   5       94.88       93.13     11.78 o 
   7   5   5        9.55       22.63      8.78 o 
   8   5   5       23.10       31.27     19.22 o 
   9   5   5        7.36       71.41     49.94 o 
 -10   6   5       15.40      -10.83     16.39 o 
  -9   6   5        4.95        3.06     11.10 o 
  -8   6   5      190.22      197.89     21.25 o 
  -7   6   5       29.07       30.34      9.40 o 
  -6   6   5      734.65      687.82     49.20 o 
  -5   6   5       58.15       88.81     12.09 o 
  -4   6   5     1402.67     1395.65     46.79 o 
  -3   6   5       39.34       39.21      4.35 o 
  -2   6   5     2533.82     2581.91    105.59 o 
  -1   6   5      419.49      405.59     34.78 o 
   0   6   5     2877.68     2933.25    124.70 o 
   1   6   5      217.28      250.16     17.57 o 
   2   6   5     1198.30     1348.29     68.40 o 
   3   6   5      406.68      462.41     27.04 o 
   4   6   5      514.37      582.51     35.49 o 
   5   6   5       10.33       12.32      9.78 o 
   6   6   5       13.70       11.60     10.21 o 
   7   6   5       13.10        2.44     10.31 o 
   8   6   5       13.66       11.21     15.56 o 
  -9   7   5       64.73       58.58     22.71 o 
  -8   7   5        0.58       -8.53     12.17 o 
  -7   7   5      257.02      277.92     33.09 o 
  -6   7   5        1.34       -7.31      7.31 o 
  -5   7   5      627.30      559.47     25.97 o 
  -4   7   5        8.85       14.47      6.04 o 
  -3   7   5     1775.34     1725.26     91.95 o 
  -2   7   5      145.12      146.59     11.49 o 
  -1   7   5     1653.38     1705.74     90.62 o 
   0   7   5      181.75      172.47     18.65 o 
   1   7   5     1286.71     1292.59     53.25 o 
   2   7   5      274.81      263.91     18.50 o 
   3   7   5      523.12      544.87     31.78 o 
   4   7   5       79.67      109.20     20.89 o 
   5   7   5      167.15      171.81     18.12 o 
   6   7   5       21.24       23.31     13.05 o 
   7   7   5       36.81       43.12     14.97 o 
   8   7   5       11.36       12.85     16.71 o 
  -8   8   5       77.46       60.46     18.44 o 
  -7   8   5        1.71       36.44     15.09 o 
  -6   8   5      345.62      308.90     24.91 o 
  -5   8   5       20.25       22.17     13.68 o 
  -4   8   5     1464.31     1420.28    102.05 o 
  -3   8   5        0.73        5.07      8.59 o 
  -2   8   5     1012.22     1021.21     65.74 o 
  -1   8   5        8.87       13.25      8.62 o 
   0   8   5      682.47      647.09     45.85 o 
   1   8   5       33.03       41.99     15.90 o 
   2   8   5      550.39      503.50     27.59 o 
   3   8   5       66.85       93.19     12.71 o 
   4   8   5      259.68      269.51     27.98 o 
   5   8   5       18.11       28.88     12.18 o 
   6   8   5       56.50       42.43     12.93 o 
   7   8   5        6.47       -1.50     12.96 o 
  -8   9   5        7.20       14.57     16.25 o 
  -7   9   5       83.65       39.33     14.26 o 
  -6   9   5        0.22      -13.57     13.57 o 
  -5   9   5      326.96      293.61     44.98 o 
  -4   9   5        3.86        6.41      6.89 o 
  -3   9   5      481.15      461.95     38.47 o 
  -2   9   5        4.63       12.60     13.13 o 
  -1   9   5      981.61      921.41     62.99 o 
   0   9   5        5.75       34.48     11.18 o 
   1   9   5      591.21      574.98     42.79 o 
   2   9   5       18.95       49.10     16.34 o 
   3   9   5      135.19      157.44     22.50 o 
   4   9   5        4.15        7.98     16.18 o 
   5   9   5       53.35       75.89     20.48 o 
   6   9   5        2.47       30.67     14.55 o 
  -7  10   5       25.59        0.48     16.34 o 
  -6  10   5      128.51      102.28     32.21 o 
  -5  10   5        1.17       20.08     12.26 o 
  -4  10   5      112.81      123.01     21.30 o 
  -3  10   5        2.87       -2.31      9.27 o 
  -2  10   5      435.07      400.15     37.52 o 
  -1  10   5        4.39       27.51     14.33 o 
   0  10   5      328.84      360.06     32.96 o 
   1  10   5       67.20       40.05     20.45 o 
   2  10   5      181.56      176.99     24.72 o 
   3  10   5       14.27       31.49     21.89 o 
   4  10   5       61.37       82.74     17.86 o 
   5  10   5       20.67       10.12     15.40 o 
  -5  11   5       83.04       75.76     35.51 o 
  -4  11   5        2.13       -2.76     10.88 o 
  -3  11   5      157.26      176.61     28.56 o 
  -2  11   5        0.57       12.66     12.53 o 
  -1  11   5      133.74      147.11     25.73 o 
   0  11   5       36.09       44.34     14.35 o 
   1  11   5       61.91       61.39     16.69 o 
   2  11   5       34.55       44.27     15.90 o 
   3  11   5       70.01       52.23     16.58 o 
   4  11   5       16.36        6.89     16.27 o 
  -3  12   5        0.01       -0.13     10.81 o 
  -2  12   5       33.44       40.17     20.83 o 
  -1  12   5        7.16        3.85     10.90 o 
   0  12   5       31.89       30.12     16.47 o 
   1  12   5        4.43        5.04     15.23 o 
 -10   0   6       55.82       61.29     35.15 o 
  -8   0   6       23.31      123.84    110.07 o 
  -6   0   6     1013.93      944.48     43.53 o 
  -4   0   6     6002.64     6281.55    560.93 o 
  -2   0   6     5115.37     5489.66    216.02 o 
   0   0   6     5365.97     4750.70    385.78 o 
   2   0   6     6577.81     6429.25    260.55 o 
   4   0   6     1900.17     2033.19     85.47 o 
   6   0   6      366.66      401.05     36.52 o 
   8   0   6      246.09      271.71     37.45 o 
  10   0   6        3.63        8.62     15.36 o 
 -11   1   6        0.32        2.66     12.79 o 
 -10   1   6        2.15       12.80     19.19 o 
  -9   1   6       43.13       76.71     23.09 o 
  -8   1   6       41.43       75.86     15.23 o 
  -7   1   6      276.70      250.57     15.36 o 
  -6   1   6       61.48       60.91      9.39 o 
  -5   1   6     2659.13     2466.07    144.01 o 
  -4   1   6     1198.67     1247.32     44.58 o 
  -3   1   6     4964.11     5301.69    151.07 o 
  -2   1   6      216.89      280.57      9.04 o 
  -1   1   6     5964.94     5777.59    147.32 o 
   0   1   6      578.90      650.46     15.42 o 
   1   1   6     6282.22     6036.60    172.55 o 
   2   1   6      485.95      488.89     14.45 o 
   3   1   6     4689.59     4636.07    138.41 o 
   4   1   6        3.94       -4.99      4.99 o 
   5   1   6     1598.08     1648.81     63.44 o 
   6   1   6        2.92       -2.02      5.13 o 
   7   1   6      201.48      199.50     24.01 o 
   8   1   6       10.91       10.03      9.07 o 
   9   1   6       40.91       55.16     15.03 o 
 -11   2   6       17.97       17.90     14.89 o 
 -10   2   6       17.86       10.51     14.83 o 
  -9   2   6       68.83       95.25     18.32 o 
  -8   2   6      165.32      185.59     20.54 o 
  -7   2   6        3.68       16.29      7.75 o 
  -6   2   6      853.83      858.07     32.32 o 
  -5   2   6      954.47      963.48     31.84 o 
  -4   2   6      366.65      376.11     14.83 o 
  -3   2   6      223.19      224.97      9.32 o 
  -2   2   6    12158.85    10968.16    303.90 o 
  -1   2   6       87.16       91.76      3.40 o 
   0   2   6     5591.66     5446.51    125.67 o 
   1   2   6      121.83      142.52      5.58 o 
   2   2   6     3004.96     3117.75     86.84 o 
   3   2   6        1.36        3.86      4.22 o 
   4   2   6     1664.72     1620.49     58.75 o 
   5   2   6       23.76       21.86      4.99 o 
   6   2   6     1029.74      967.86     40.87 o 
   7   2   6      138.80      133.88     13.05 o 
   8   2   6       76.52       82.46     15.29 o 
   9   2   6        7.42        2.04     11.36 o 
 -11   3   6        0.05        5.68     12.24 o 
 -10   3   6       18.87       34.67     17.36 o 
  -9   3   6       45.14       93.89     24.22 o 
  -8   3   6      336.56      306.69     23.74 o 
  -7   3   6      310.35      305.15     25.43 o 
  -6   3   6      444.53      448.92     20.40 o 
  -5   3   6      774.46      755.66     27.39 o 
  -4   3   6        7.34       28.51      5.46 o 
  -3   3   6     2153.30     2319.16     69.13 o 
  -2   3   6      470.54      476.27     15.83 o 
  -1   3   6     2304.68     2295.19     59.86 o 
   0   3   6       45.80       47.19      3.48 o 
   1   3   6     5968.80     5733.93    182.80 o 
   2   3   6     1077.45     1030.77     24.56 o 
   3   3   6      898.73      858.58     24.48 o 
   4   3   6      708.07      721.96     25.86 o 
   5   3   6      785.93      707.63     36.60 o 
   6   3   6       76.22       76.56      9.78 o 
   7   3   6       44.64       73.68     15.42 o 
   8   3   6       42.74       67.66     15.71 o 
   9   3   6       37.63       45.33     16.33 o 
 -10   4   6        0.49       22.88     22.56 o 
  -9   4   6       81.84       66.41     17.34 o 
  -8   4   6       99.19       93.67     14.38 o 
  -7   4   6      240.58      241.12     19.30 o 
  -6   4   6      167.37      159.56     10.78 o 
  -5   4   6      710.43      701.61     26.03 o 
  -4   4   6      941.63      999.57     30.23 o 
  -3   4   6      972.63     1009.36     26.79 o 
  -2   4   6     1818.36     2037.43     62.73 o 
  -1   4   6      702.63      651.27     35.98 o 
   0   4   6     3412.58     3541.65    148.62 o 
   1   4   6       68.73       63.58      6.03 o 
   2   4   6     2056.10     2150.22     78.01 o 
   3   4   6       85.26       82.73      7.75 o 
   4   4   6      755.70      752.61     27.37 o 
   5   4   6      207.89      189.61     12.57 o 
   6   4   6       89.48      112.33     12.32 o 
   7   4   6       55.53       52.50     16.36 o 
   8   4   6       77.87       76.17     17.35 o 
   9   4   6       24.26       35.94     21.18 o 
 -10   5   6       52.72       60.61     20.14 o 
  -9   5   6        0.93       -5.34     10.65 o 
  -8   5   6      230.35      200.99     19.78 o 
  -7   5   6       68.62       70.40     10.95 o 
  -6   5   6      134.27      139.93     10.72 o 
  -5   5   6      601.65      657.70     34.70 o 
  -4   5   6      627.16      676.76     25.65 o 
  -3   5   6      363.98      364.79     22.91 o 
  -2   5   6      608.89      615.35     20.61 o 
  -1   5   6      477.22      491.26     26.28 o 
   0   5   6       12.28       41.73      8.41 o 
   1   5   6      861.38      839.75     29.32 o 
   2   5   6       72.46       91.68      8.97 o 
   3   5   6      793.96      790.80     36.64 o 
   4   5   6      126.40      148.21     14.37 o 
   5   5   6       70.53       55.09      6.96 o 
   6   5   6       88.10      101.73     17.33 o 
   7   5   6       79.36      116.51     20.19 o 
   8   5   6       45.78       34.09     23.52 o 
   9   5   6        2.39      -13.75     18.73 o 
 -10   6   6       10.47      -13.81     16.78 o 
  -9   6   6      136.05      124.45     25.70 o 
  -8   6   6        3.14        6.74      8.37 o 
  -7   6   6      217.48      185.32     19.55 o 
  -6   6   6       40.23       43.87      8.89 o 
  -5   6   6      407.11      383.52     24.36 o 
  -4   6   6      378.80      348.40     24.80 o 
  -3   6   6      392.18      412.21     28.08 o 
  -2   6   6       86.17       77.64      8.78 o 
  -1   6   6      187.99      152.84     15.69 o 
   0   6   6      192.92      190.72     19.57 o 
   1   6   6       18.04       17.74      4.68 o 
   2   6   6       60.81       72.85      8.23 o 
   3   6   6       57.98       60.99      8.85 o 
   4   6   6       55.05       89.65     19.22 o 
   5   6   6       64.98       79.91     12.87 o 
   6   6   6       53.17       42.44     11.92 o 
   7   6   6       58.04      102.04     24.39 o 
   8   6   6        3.22        9.11     17.45 o 
  -9   7   6        0.79        6.92     15.55 o 
  -8   7   6      137.78      144.09     22.30 o 
  -7   7   6        4.99        6.86     10.39 o 
  -6   7   6      500.25      461.88     28.73 o 
  -5   7   6        0.41        1.80      6.09 o 
  -4   7   6      238.50      248.08     16.22 o 
  -3   7   6       29.67       29.30      9.85 o 
  -2   7   6       47.34       53.03     10.33 o 
  -1   7   6      456.11      464.37     39.38 o 
   0   7   6      429.13      458.70     41.75 o 
   1   7   6       10.73        7.58      9.03 o 
   2   7   6       44.33       39.66     10.65 o 
   3   7   6       36.85       35.58     13.61 o 
   4   7   6      120.58       73.43     14.50 o 
   5   7   6        4.56        1.03      7.65 o 
   6   7   6       83.91      100.03     21.55 o 
   7   7   6        4.88        0.12     11.30 o 
   8   7   6       64.46       35.21     31.28 o 
  -8   8   6        2.82       -5.65     10.75 o 
  -7   8   6       98.81      108.06     19.72 o 
  -6   8   6        8.92       33.88     14.81 o 
  -5   8   6      249.93      224.49     19.92 o 
  -4   8   6        6.19        9.76      6.51 o 
  -3   8   6      160.47      140.99     18.42 o 
  -2   8   6       21.49       36.08     10.97 o 
  -1   8   6       17.37       13.86      9.03 o 
   0   8   6        3.31       -8.50      8.50 o 
   1   8   6        3.41       27.26     17.96 o 
   2   8   6       16.40       36.97     12.55 o 
   3   8   6       55.69       60.52     14.36 o 
   4   8   6        3.47        6.68      9.59 o 
   5   8   6       31.71       37.44     12.13 o 
   6   8   6        1.78       41.57     25.36 o 
   7   8   6       80.02       40.82     20.20 o 
  -7   9   6        2.67       15.34     16.95 o 
  -6   9   6       95.55       93.74     23.75 o 
  -5   9   6       17.01       16.75     11.33 o 
  -4   9   6      130.60      125.27     20.95 o 
  -3   9   6       14.14       29.07     12.07 o 
  -2   9   6       94.75       84.48     19.21 o 
  -1   9   6      168.56      188.98     24.43 o 
   0   9   6       19.67       42.77     13.19 o 
   1   9   6       72.36       93.53     18.12 o 
   2   9   6        4.66       -9.54      9.54 o 
   3   9   6       16.30       20.13     16.27 o 
   4   9   6       40.43       15.17     11.12 o 
   5   9   6       39.32       54.78     19.99 o 
   6   9   6       67.39       60.48     22.90 o 
  -6  10   6       19.24       32.36     20.89 o 
  -5  10   6       58.30       39.97     14.86 o 
  -4  10   6       16.47       15.87     12.10 o 
  -3  10   6       98.83       64.41     16.16 o 
  -2  10   6      108.76      121.82     20.12 o 
  -1  10   6        6.71      -12.95     12.95 o 
   0  10   6       37.53       55.64     16.85 o 
   1  10   6        1.79       13.98     12.34 o 
   2  10   6       34.30       38.99     21.41 o 
   3  10   6        2.26       -0.06      9.98 o 
   4  10   6       64.27       42.90     14.30 o 
   5  10   6       36.05        3.10     13.93 o 
  -5  11   6       37.17       16.66     17.65 o 
  -4  11   6       13.92       35.99     32.22 o 
  -3  11   6       82.25       72.56     19.12 o 
  -2  11   6        3.92      -12.20     13.44 o 
  -1  11   6       51.45       61.29     17.67 o 
   0  11   6       11.24       30.37     16.14 o 
   1  11   6       61.19       94.96     20.19 o 
   2  11   6       21.03       45.57     33.80 o 
   3  11   6      106.35       81.68     19.81 o 
  -2  12   6       46.52       28.97     15.23 o 
  -1  12   6        1.81        5.25     14.10 o 
   0  12   6      137.89      123.83     26.65 o 
 -11   0   7       34.36       45.58     26.78 o 
  -9   0   7      473.57      499.90     57.46 o 
  -7   0   7     1317.49     1237.41     92.36 o 
  -5   0   7     1460.30     1538.23     70.98 o 
  -3   0   7     1330.11     1583.96     95.73 o 
  -1   0   7     6007.65     5827.98    357.09 o 
   1   0   7     1216.93     1175.05     44.51 o 
   3   0   7     1290.06     1343.20     61.33 o 
   5   0   7       64.86       48.98     14.15 o 
   7   0   7        0.86        8.99     15.19 o 
   9   0   7       10.38      -11.35     15.22 o 
 -11   1   7        0.43        8.91     13.84 o 
 -10   1   7       93.59      116.95     28.68 o 
  -9   1   7        5.99       -6.50     11.69 o 
  -8   1   7      745.57      777.69     53.80 o 
  -7   1   7        8.60       13.08      6.65 o 
  -6   1   7     1583.62     1492.80     59.08 o 
  -5   1   7        5.51        4.64      4.18 o 
  -4   1   7     3351.01     3513.10    111.11 o 
  -3   1   7     1251.76     1426.06     43.26 o 
  -2   1   7     3423.02     3665.55    103.36 o 
  -1   1   7        5.04       16.35      4.23 o 
   0   1   7     2204.73     2224.19     57.62 o 
   1   1   7       12.52       24.10      4.05 o 
   2   1   7      398.89      426.10     15.33 o 
   3   1   7       30.80       40.70      7.03 o 
   4   1   7      110.15      116.17      8.88 o 
   5   1   7      560.16      555.77     26.73 o 
   6   1   7        7.17       10.41      5.42 o 
   7   1   7        0.34       28.72     11.25 o 
   8   1   7       43.39       14.82     11.35 o 
   9   1   7        0.91       10.92     13.59 o 
 -11   2   7       77.71      117.73     31.49 o 
 -10   2   7       21.58       18.73     13.74 o 
  -9   2   7      148.88      159.82     24.87 o 
  -8   2   7        7.38        5.22      7.35 o 
  -7   2   7      858.12      800.32     36.04 o 
  -6   2   7      222.83      209.04     12.36 o 
  -5   2   7     2655.19     2821.43    103.13 o 
  -4   2   7      136.98      136.42      8.22 o 
  -3   2   7     2425.13     2691.97     76.46 o 
  -2   2   7      852.53      961.88     25.01 o 
  -1   2   7     2905.08     3048.75     74.13 o 
   0   2   7       38.74       47.29      3.40 o 
   1   2   7      837.49      902.21     25.82 o 
   2   2   7     1518.35     1640.84     48.37 o 
   3   2   7      103.80      110.72      7.10 o 
   4   2   7      189.85      178.93     11.45 o 
   5   2   7        8.72        0.66      4.27 o 
   6   2   7      112.76      129.13     10.31 o 
   7   2   7        4.91       12.96     13.10 o 
   8   2   7       31.99       48.33     26.95 o 
   9   2   7        9.99       19.04     14.01 o 
 -11   3   7        5.01       15.80     19.74 o 
 -10   3   7       73.59       81.22     20.56 o 
  -9   3   7       16.53       33.73     14.59 o 
  -8   3   7      171.92      190.68     17.23 o 
  -7   3   7      131.93      160.00     19.04 o 
  -6   3   7      543.30      597.46     27.18 o 
  -5   3   7      535.25      578.19     23.66 o 
  -4   3   7     3903.83     4247.25    139.39 o 
  -3   3   7        3.82       26.26      6.92 o 
  -2   3   7      511.88      543.93     19.60 o 
  -1   3   7     1272.23     1309.72     36.78 o 
   0   3   7      658.57      625.08     14.50 o 
   1   3   7     1732.28     1693.54     33.34 o 
   2   3   7      867.70      791.56     20.44 o 
   3   3   7      693.02      657.81     28.98 o 
   4   3   7       17.88       17.30      4.76 o 
   5   3   7      298.42      331.77     16.47 o 
   6   3   7       17.78       29.44      8.01 o 
   7   3   7       91.73      140.69     14.23 o 
   8   3   7       43.18       37.58     14.53 o 
   9   3   7       31.65       40.57     24.04 o 
 -10   4   7       14.18       31.12     14.67 o 
  -9   4   7      216.14      230.57     26.77 o 
  -8   4   7        5.99       11.56      8.44 o 
  -7   4   7      315.64      318.86     22.92 o 
  -6   4   7        1.28       -1.18      4.57 o 
  -5   4   7      361.15      377.46     17.23 o 
  -4   4   7      899.25      931.94     30.44 o 
  -3   4   7     1039.87     1057.25     48.08 o 
  -2   4   7      522.25      519.71     19.00 o 
  -1   4   7     1406.51     1414.25     63.08 o 
   0   4   7     1362.58     1484.04     69.07 o 
   1   4   7      287.88      289.04     12.62 o 
   2   4   7     1880.38     1879.43     72.05 o 
   3   4   7       13.84       14.64      6.50 o 
   4   4   7      551.39      558.26     21.17 o 
   5   4   7       32.51       30.04      6.39 o 
   6   4   7      219.70      217.17     16.95 o 
   7   4   7        8.90        6.68      8.18 o 
   8   4   7       80.64       97.60     37.41 o 
   9   4   7        4.45       -8.58     17.39 o 
 -10   5   7        9.96       59.00     32.29 o 
  -9   5   7        2.28       11.41     13.15 o 
  -8   5   7      120.74      141.23     17.18 o 
  -7   5   7        0.03       11.46      8.35 o 
  -6   5   7      266.72      260.80     17.83 o 
  -5   5   7        7.12        1.78      4.66 o 
  -4   5   7      189.17      198.49     18.07 o 
  -3   5   7      551.91      564.49     24.84 o 
  -2   5   7     1387.07     1264.51     53.86 o 
  -1   5   7     1296.87     1281.13     63.53 o 
   0   5   7      113.07      114.87     13.23 o 
   1   5   7      790.05      822.38     30.16 o 
   2   5   7       26.11       30.89      7.86 o 
   3   5   7      661.74      734.95     37.59 o 
   4   5   7        9.76       20.39      9.65 o 
   5   5   7      662.74      703.81     39.90 o 
   6   5   7       19.56       11.71      9.06 o 
   7   5   7      218.55      229.73     28.05 o 
   8   5   7        1.02       -1.06     14.12 o 
  -9   6   7        0.77       34.45     37.35 o 
  -8   6   7        1.10        9.48     10.18 o 
  -7   6   7       50.40       36.07     16.44 o 
  -6   6   7       59.65       63.62     10.62 o 
  -5   6   7       40.50       53.12      9.43 o 
  -4   6   7       19.46       16.53      6.27 o 
  -3   6   7      106.81      109.51      9.45 o 
  -2   6   7     1185.80     1244.24     71.85 o 
  -1   6   7       44.14       66.57     17.20 o 
   0   6   7     1254.14     1220.82     68.71 o 
   1   6   7       14.06       13.25      8.09 o 
   2   6   7     1197.16     1247.38     57.10 o 
   3   6   7      100.51      111.36     13.40 o 
   4   6   7      731.58      759.34     54.33 o 
   5   6   7        5.99       10.23      8.59 o 
   6   6   7      298.03      333.01     35.87 o 
   7   6   7        4.30       -0.10     13.46 o 
   8   6   7       45.88       18.28     18.12 o 
  -9   7   7        0.76       -7.21     15.61 o 
  -8   7   7        0.49       19.03     12.69 o 
  -7   7   7        1.00        4.38      8.25 o 
  -6   7   7      104.20       94.13     11.27 o 
  -5   7   7       79.60      105.11     11.94 o 
  -4   7   7        3.10       11.64      6.40 o 
  -3   7   7      265.12      273.02     27.37 o 
  -2   7   7       35.13       10.18     10.73 o 
  -1   7   7     1355.42     1401.91     95.52 o 
   0   7   7        9.76       -4.75     10.95 o 
   1   7   7      855.02      884.74     56.86 o 
   2   7   7        0.86        3.25     14.73 o 
   3   7   7      733.69      809.70     56.71 o 
   4   7   7        0.61        1.67      7.32 o 
   5   7   7      396.96      453.07     50.32 o 
   6   7   7       13.66       21.50     16.38 o 
   7   7   7      108.58      105.64     25.46 o 
  -8   8   7        0.51       -4.71     12.50 o 
  -7   8   7        6.59        7.52     11.72 o 
  -6   8   7       35.20       41.47     10.00 o 
  -5   8   7        1.80       34.98     16.36 o 
  -4   8   7      171.18      178.46     21.12 o 
  -3   8   7        2.57        2.96      9.19 o 
  -2   8   7       70.50       57.63     18.68 o 
  -1   8   7      111.24      152.71     20.70 o 
   0   8   7      487.26      503.10     39.66 o 
   1   8   7       73.02       84.73     15.53 o 
   2   8   7      738.47      712.80     52.17 o 
   3   8   7      108.46      143.66     19.51 o 
   4   8   7      298.29      315.61     34.04 o 
   5   8   7        0.04      -18.23     18.23 o 
   6   8   7      154.51      170.57     34.59 o 
  -7   9   7        0.78        3.77     23.39 o 
  -6   9   7       36.93       52.51     25.00 o 
  -5   9   7       27.55       15.21     11.47 o 
  -4   9   7       46.13       61.29     33.86 o 
  -3   9   7      346.39      330.35     34.33 o 
  -2   9   7       13.72       15.57     15.45 o 
  -1   9   7      141.25      155.38     22.62 o 
   0   9   7       14.49       18.98     18.77 o 
   1   9   7      426.86      398.58     37.50 o 
   2   9   7       26.26       37.72     12.92 o 
   3   9   7      342.65      321.96     34.89 o 
   4   9   7       12.40        6.26     11.25 o 
   5   9   7      165.48      182.06     32.77 o 
   6   9   7        0.01       -4.93     19.27 o 
  -6  10   7        2.41        9.66     19.43 o 
  -5  10   7       43.02       41.61     28.49 o 
  -4  10   7       35.79       53.37     16.89 o 
  -3  10   7       42.84       29.33     14.47 o 
  -2  10   7      206.20      229.39     27.00 o 
  -1  10   7       49.61       50.42     15.26 o 
   0  10   7      231.82      213.85     29.68 o 
   1  10   7      129.58       95.65     18.90 o 
   2  10   7      195.86      176.81     26.68 o 
   3  10   7        2.89      -14.33     14.33 o 
   4  10   7      163.31      174.70     36.29 o 
  -4  11   7       69.20       47.20     16.56 o 
  -3  11   7       10.76       17.88     14.22 o 
  -2  11   7       44.55       25.92     14.54 o 
  -1  11   7      100.69      106.97     20.76 o 
   0  11   7       63.85       85.66     21.52 o 
   1  11   7       71.99       58.35     25.79 o 
   2  11   7       12.95       16.27     13.14 o 
   3  11   7       42.80       45.45     18.11 o 
 -10   0   8      184.15      126.98     38.94 o 
  -8   0   8        2.90       16.23     24.85 o 
  -6   0   8     1136.19     1123.34     83.21 o 
  -4   0   8        7.22       13.05      8.31 o 
  -2   0   8       19.64       49.23      8.01 o 
   0   0   8     1110.27     1110.87     54.15 o 
   2   0   8     2276.50     2520.82    136.06 o 
   4   0   8      551.96      512.72     33.46 o 
   6   0   8      968.15      939.55     77.82 o 
   8   0   8       89.97      111.27     29.43 o 
 -11   1   8       51.87       26.80     15.51 o 
 -10   1   8       21.05        6.83     11.85 o 
  -9   1   8       95.86       71.42     16.79 o 
  -8   1   8       32.13       29.47     10.88 o 
  -7   1   8      104.97       93.00     10.41 o 
  -6   1   8        3.16       11.75      6.87 o 
  -5   1   8       14.89       16.48      5.48 o 
  -4   1   8      451.31      481.57     19.63 o 
  -3   1   8       47.08       49.52      6.57 o 
  -2   1   8        3.80       12.03      4.19 o 
  -1   1   8      392.23      407.05     15.25 o 
   0   1   8      451.47      505.50     17.25 o 
   1   1   8      818.24      884.87     26.95 o 
   2   1   8      455.91      490.83     17.65 o 
   3   1   8     1690.95     1850.65     72.77 o 
   4   1   8      145.03      164.20     11.47 o 
   5   1   8      343.69      355.27     19.68 o 
   6   1   8       27.80       36.75     17.61 o 
   7   1   8      253.85      232.86     24.53 o 
   8   1   8        0.15       28.99     16.89 o 
   9   1   8      111.10       85.14     18.61 o 
 -11   2   8        9.24        3.19     14.98 o 
 -10   2   8       29.40       46.48     20.00 o 
  -9   2   8        0.55       10.05     11.45 o 
  -8   2   8      394.06      349.01     24.77 o 
  -7   2   8      228.30      226.29     16.03 o 
  -6   2   8        6.14       11.59      6.18 o 
  -5   2   8      323.09      308.51     16.44 o 
  -4   2   8       25.07       32.61      5.09 o 
  -3   2   8      404.68      430.92     15.35 o 
  -2   2   8      329.49      404.57     13.91 o 
  -1   2   8      461.28      441.11     13.71 o 
   0   2   8      122.57      152.08      6.26 o 
   1   2   8     1476.11     1547.32     46.98 o 
   2   2   8      506.61      515.30     19.41 o 
   3   2   8      365.54      379.06     16.51 o 
   4   2   8     1033.07     1091.99     40.34 o 
   5   2   8        2.32        2.80      7.05 o 
   6   2   8      442.33      420.96     22.76 o 
   7   2   8       33.03       49.55     27.01 o 
   8   2   8       98.96      110.77     19.52 o 
   9   2   8        0.07       -3.95     14.42 o 
 -10   3   8       11.36       27.72     19.45 o 
  -9   3   8       66.56       92.10     18.62 o 
  -8   3   8      232.66      266.35     25.18 o 
  -7   3   8      148.48      144.89     11.79 o 
  -6   3   8      144.80      154.03     12.50 o 
  -5   3   8       41.54       46.03      7.25 o 
  -4   3   8      735.90      750.80     25.67 o 
  -3   3   8      335.47      354.04     18.31 o 
  -2   3   8     1412.99     1430.24     50.25 o 
  -1   3   8      764.75      749.55     24.12 o 
   0   3   8     1309.49     1237.88     27.49 o 
   1   3   8      637.23      610.42     14.90 o 
   2   3   8      218.58      227.16     11.29 o 
   3   3   8      364.33      303.58     15.16 o 
   4   3   8      333.69      337.91     23.98 o 
   5   3   8      611.73      569.18     30.20 o 
   6   3   8       87.29       93.95     10.26 o 
   7   3   8      157.02      142.55     16.00 o 
   8   3   8        3.35        3.33     20.07 o 
 -10   4   8       23.26       -4.24     17.07 o 
  -9   4   8       27.96       49.10     22.85 o 
  -8   4   8       12.20       20.71     11.21 o 
  -7   4   8      388.17      342.49     21.20 o 
  -6   4   8      167.07      166.29     13.62 o 
  -5   4   8      628.83      612.48     26.31 o 
  -4   4   8        0.94        6.75     15.02 o 
  -3   4   8     1384.09     1523.63     59.01 o 
  -2   4   8      396.23      380.34     15.84 o 
  -1   4   8     2956.12     2919.61    133.69 o 
   0   4   8      127.28      125.58     13.57 o 
   1   4   8       94.75       92.31      8.04 o 
   2   4   8      560.53      582.18     25.18 o 
   3   4   8      953.56     1034.22     46.59 o 
   4   4   8      202.69      193.12     19.01 o 
   5   4   8      169.52      163.39     15.25 o 
   6   4   8      155.82      107.64     16.87 o 
   7   4   8        1.60       -0.19      9.69 o 
   8   4   8       60.79       84.29     30.80 o 
 -10   5   8       26.30       36.43     23.22 o 
  -9   5   8        1.66       -4.60     13.38 o 
  -8   5   8       92.31       98.09     18.25 o 
  -7   5   8        6.62       -8.22      8.22 o 
  -6   5   8      546.29      532.05     32.72 o 
  -5   5   8       56.73       62.91     10.08 o 
  -4   5   8     1756.03     1811.55     81.29 o 
  -3   5   8      187.92      179.30     14.13 o 
  -2   5   8      922.03      988.11     57.24 o 
  -1   5   8       37.25       16.89     14.95 o 
   0   5   8     3089.18     3259.98    168.12 o 
   1   5   8      156.10      167.90     17.18 o 
   2   5   8      596.04      654.30     31.00 o 
   3   5   8      132.07      131.92     13.26 o 
   4   5   8      383.14      404.50     30.10 o 
   5   5   8       74.36       72.02     11.86 o 
   6   5   8       33.03       47.43     13.76 o 
   7   5   8       68.74       88.41     19.04 o 
   8   5   8       13.29       42.83     24.38 o 
  -9   6   8       39.58       48.73     21.87 o 
  -8   6   8        9.74       18.45     17.74 o 
  -7   6   8      227.51      273.14     27.70 o 
  -6   6   8        0.03       10.44      6.94 o 
  -5   6   8      884.86      861.02     74.92 o 
  -4   6   8        0.26        4.59      7.62 o 
  -3   6   8     1764.44     1601.16     90.56 o 
  -2   6   8       20.85       19.44      8.97 o 
  -1   6   8      291.14      328.90     27.56 o 
   0   6   8       49.34       62.28     12.44 o 
   1   6   8     1714.81     1851.01    100.92 o 
   2   6   8       39.00       46.54     13.36 o 
   3   6   8      567.64      529.07     30.33 o 
   4   6   8      199.96      190.10     19.60 o 
   5   6   8       96.54      111.46     17.14 o 
   6   6   8       19.24       24.13     16.28 o 
   7   6   8       35.05       13.93     14.11 o 
  -9   7   8        3.89      -14.30     17.23 o 
  -8   7   8      121.66      122.71     21.67 o 
  -7   7   8        7.89       13.56     11.99 o 
  -6   7   8      303.56      267.67     22.24 o 
  -5   7   8        0.90       -2.11     10.92 o 
  -4   7   8      587.18      610.27     59.60 o 
  -3   7   8        8.54       14.96     11.16 o 
  -2   7   8     1657.25     1622.53     96.13 o 
  -1   7   8       10.16       33.08     13.79 o 
   0   7   8      721.22      690.16     51.82 o 
   1   7   8      131.20      134.55     20.43 o 
   2   7   8      625.18      593.79     44.67 o 
   3   7   8       11.18        8.41     10.73 o 
   4   7   8      138.81      167.75     23.84 o 
   5   7   8       17.11        8.66     11.11 o 
   6   7   8       48.09       45.51     23.73 o 
   7   7   8        1.93       -5.95     19.15 o 
  -8   8   8        0.33       14.22     15.41 o 
  -7   8   8      137.05      127.38     27.33 o 
  -6   8   8       21.96        3.95     14.38 o 
  -5   8   8      363.28      363.65     36.91 o 
  -4   8   8        2.56        9.55     18.42 o 
  -3   8   8      669.48      684.37     54.99 o 
  -2   8   8        0.59        5.87     14.05 o 
  -1   8   8     1330.63     1536.51    104.53 o 
   0   8   8       55.86       67.13     17.15 o 
   1   8   8      488.55      500.50     47.80 o 
   2   8   8        1.10       16.75     12.22 o 
   3   8   8      299.42      328.60     35.67 o 
   4   8   8        0.68        7.16     10.55 o 
   5   8   8       50.40       89.36     26.55 o 
   6   8   8        4.45       29.55     19.57 o 
  -7   9   8        4.53       -0.64     14.31 o 
  -6   9   8      110.30      107.44     28.45 o 
  -5   9   8        0.25       29.97     15.57 o 
  -4   9   8      259.90      261.72     32.58 o 
  -3   9   8        7.72        0.60     10.29 o 
  -2   9   8      417.12      432.79     43.07 o 
  -1   9   8        3.32       -1.28     11.53 o 
   0   9   8      478.50      430.14     42.35 o 
   1   9   8       27.00       50.30     17.16 o 
   2   9   8      160.35      168.69     25.09 o 
   3   9   8        2.14       19.89     14.60 o 
   4   9   8       58.13       54.46     16.42 o 
   5   9   8       18.25       40.17     22.29 o 
  -6  10   8       14.63       21.95     24.51 o 
  -5  10   8      163.36      191.49     34.80 o 
  -4  10   8        4.38       -0.19     14.09 o 
  -3  10   8      123.73      132.86     26.88 o 
  -2  10   8        2.38        5.33     11.63 o 
  -1  10   8      155.69      167.50     28.69 o 
   0  10   8       11.46        9.09     12.18 o 
   1  10   8      185.03      158.64     25.60 o 
   2  10   8        4.09       -2.07      9.67 o 
   3  10   8       54.82       51.35     18.52 o 
   4  10   8        8.05        3.75     15.17 o 
  -4  11   8       82.66       45.82     18.64 o 
  -3  11   8        9.64       16.20     15.32 o 
  -2  11   8      136.47      154.44     30.12 o 
  -1  11   8        4.02       15.99     17.18 o 
   0  11   8       81.33      101.51     22.62 o 
   1  11   8        1.91        9.01     12.75 o 
   2  11   8       64.73       53.97     18.47 o 
 -11   0   9        1.33       12.49     44.41 o 
  -9   0   9       36.50       74.01     24.76 o 
  -7   0   9      220.61      223.38     33.70 o 
  -5   0   9     1289.30     1363.75     95.19 o 
  -3   0   9     2366.39     2587.71    126.15 o 
  -1   0   9     5954.65     6094.77    403.34 o 
   1   0   9     2694.41     2940.61    167.72 o 
   3   0   9     1182.68     1296.03     69.83 o 
   5   0   9     1264.26     1403.11     89.39 o 
   7   0   9      177.49      199.67     33.82 o 
 -11   1   9        4.29       -5.90     13.49 o 
 -10   1   9        8.44       10.57     13.25 o 
  -9   1   9        1.09        3.32     12.36 o 
  -8   1   9       49.64       49.84     11.89 o 
  -7   1   9      156.67      172.74     14.31 o 
  -6   1   9      524.05      492.85     28.24 o 
  -5   1   9      363.75      374.94     18.80 o 
  -4   1   9     1593.57     1865.94     70.57 o 
  -3   1   9      692.49      747.85     29.28 o 
  -2   1   9     2291.83     2371.24     78.37 o 
  -1   1   9      112.15      104.32      9.01 o 
   0   1   9     4704.26     4603.36    149.27 o 
   1   1   9      158.53      164.52      9.29 o 
   2   1   9     1771.33     1840.53     60.15 o 
   3   1   9       72.13       96.37     13.19 o 
   4   1   9     1624.78     1640.21     63.26 o 
   5   1   9        0.41        5.11      5.73 o 
   6   1   9      188.28      212.62     19.29 o 
   7   1   9        0.77       -5.25      9.16 o 
   8   1   9       60.16       70.04     16.12 o 
 -10   2   9       25.38       22.87     16.37 o 
  -9   2   9       18.51       16.78     12.37 o 
  -8   2   9       11.29        9.31      9.77 o 
  -7   2   9      319.62      319.51     22.89 o 
  -6   2   9      265.21      273.04     18.01 o 
  -5   2   9       66.72       96.88     11.99 o 
  -4   2   9      218.00      229.85     12.88 o 
  -3   2   9     3972.92     3905.15    213.76 o 
  -2   2   9      451.99      485.27     18.02 o 
  -1   2   9     1634.96     1744.51     62.20 o 
   0   2   9       60.23       61.00      5.51 o 
   1   2   9     3834.46     3736.71    113.37 o 
   2   2   9       29.35       33.66      6.91 o 
   3   2   9     1228.95     1280.03     46.24 o 
   4   2   9        7.19       17.60      5.96 o 
   5   2   9      271.98      262.77     16.83 o 
   6   2   9       17.24       12.40      9.16 o 
   7   2   9      237.13      242.39     39.52 o 
   8   2   9       12.71       26.21     20.36 o 
 -10   3   9        0.51       -5.09     13.64 o 
  -9   3   9      126.74      112.41     20.06 o 
  -8   3   9       73.81       89.01     15.37 o 
  -7   3   9       54.65       63.23     10.14 o 
  -6   3   9      649.79      641.30     31.50 o 
  -5   3   9      616.52      660.19     31.94 o 
  -4   3   9     1053.73     1139.61     38.66 o 
  -3   3   9      341.71      362.62     21.64 o 
  -2   3   9     1292.46     1279.20     49.20 o 
  -1   3   9       20.01       18.97      3.96 o 
   0   3   9     1691.08     1813.77     62.22 o 
   1   3   9      348.26      339.75     15.93 o 
   2   3   9     2020.58     2012.72     89.80 o 
   3   3   9      155.46      136.21     12.15 o 
   4   3   9      540.80      502.92     39.33 o 
   5   3   9       17.92       15.69      5.80 o 
   6   3   9      150.86      158.43     20.15 o 
   7   3   9       25.98       32.48     19.15 o 
   8   3   9       45.68       86.30     29.81 o 
 -10   4   9       73.33       44.11     21.03 o 
  -9   4   9        7.10        8.31     15.33 o 
  -8   4   9       54.82       76.36     15.05 o 
  -7   4   9       10.15       23.94      9.97 o 
  -6   4   9      373.13      372.56     20.78 o 
  -5   4   9      958.39      900.56     45.36 o 
  -4   4   9      195.34      187.95     13.38 o 
  -3   4   9      286.78      296.01     16.63 o 
  -2   4   9      116.75      108.39      9.88 o 
  -1   4   9     1423.12     1416.06     75.19 o 
   0   4   9      161.00      171.26     18.24 o 
   1   4   9      178.04      154.73     14.66 o 
   2   4   9        4.56        6.30      6.11 o 
   3   4   9     1188.22     1156.37     55.77 o 
   4   4   9        1.47       38.03     16.60 o 
   5   4   9      270.60      260.58     21.52 o 
   6   4   9       57.44       49.00     15.73 o 
   7   4   9       24.76       15.40     15.34 o 
   8   4   9       20.00       24.48     22.46 o 
 -10   5   9        1.00        7.12     15.30 o 
  -9   5   9      115.91      121.27     30.39 o 
  -8   5   9       22.09       22.82     12.21 o 
  -7   5   9      316.56      319.69     27.81 o 
  -6   5   9       48.40       37.90     10.11 o 
  -5   5   9      325.11      278.26     20.82 o 
  -4   5   9      278.02      296.25     27.25 o 
  -3   5   9       86.77       70.73      7.82 o 
  -2   5   9      373.36      352.76     27.63 o 
  -1   5   9      297.40      264.33     23.11 o 
   0   5   9      597.84      573.33     36.98 o 
   1   5   9       36.99       68.03     14.25 o 
   2   5   9      452.39      400.75     32.39 o 
   3   5   9       51.46       48.74      8.74 o 
   4   5   9       78.94      127.13     31.20 o 
   5   5   9       86.70       92.85     15.35 o 
   6   5   9       67.10      101.19     18.16 o 
   7   5   9       44.42        2.41     13.33 o 
  -9   6   9        1.35       12.10     16.56 o 
  -8   6   9      141.42      115.40     27.04 o 
  -7   6   9       39.21       54.42     14.99 o 
  -6   6   9      294.58      278.28     23.37 o 
  -5   6   9       14.52       96.31     25.47 o 
  -4   6   9      241.13      225.62     15.10 o 
  -3   6   9      312.14      327.07     31.06 o 
  -2   6   9      786.39      768.51     52.25 o 
  -1   6   9      263.00      289.53     30.51 o 
   0   6   9        4.51        6.50     14.72 o 
   1   6   9      380.44      379.09     33.66 o 
   2   6   9        6.82       33.87     12.02 o 
   3   6   9        1.40        2.52     11.05 o 
   4   6   9       29.36       34.47     12.45 o 
   5   6   9       44.53       40.34     14.44 o 
   6   6   9       41.09       54.98     20.32 o 
   7   6   9        1.98       36.25     37.18 o 
  -8   7   9        2.91       10.73     16.03 o 
  -7   7   9      172.01      161.50     24.11 o 
  -6   7   9        2.80        8.79      9.88 o 
  -5   7   9      169.86      187.14     44.14 o 
  -4   7   9        0.37        3.10     15.04 o 
  -3   7   9      226.61      244.38     28.02 o 
  -2   7   9       38.76       70.52     16.11 o 
  -1   7   9       46.27       44.37     14.86 o 
   0   7   9        1.75       -0.38      8.61 o 
   1   7   9       29.69       34.80     13.07 o 
   2   7   9        4.62       -1.14     10.36 o 
   3   7   9       35.72       35.50     13.75 o 
   4   7   9        3.18       21.09     12.76 o 
   5   7   9       22.17       29.56     17.83 o 
   6   7   9        0.11       10.24     17.29 o 
  -8   8   9       62.12       75.14     26.96 o 
  -7   8   9       10.57       22.26     18.76 o 
  -6   8   9      162.96      146.31     21.14 o 
  -5   8   9       14.29       18.14     12.06 o 
  -4   8   9      286.80      278.65     33.49 o 
  -3   8   9       10.15       15.69     12.13 o 
  -2   8   9       11.33       -3.34     10.81 o 
  -1   8   9        3.88       12.61     13.78 o 
   0   8   9        4.28       -6.61     10.24 o 
   1   8   9       15.23       22.46     13.25 o 
   2   8   9        0.30      -16.51     16.51 o 
   3   8   9        0.88       -6.27     15.45 o 
   4   8   9       31.64       51.04     17.87 o 
   5   8   9        3.54       18.29     15.94 o 
  -7   9   9       46.73       46.64     21.41 o 
  -6   9   9        0.07      -10.66     20.48 o 
  -5   9   9      106.63      121.60     25.32 o 
  -4   9   9       17.26       36.71     27.14 o 
  -3   9   9       82.38       89.55     21.11 o 
  -2   9   9        1.27       14.83     13.88 o 
  -1   9   9       75.99       93.45     21.34 o 
   0   9   9       35.58       38.69     15.89 o 
   1   9   9        2.72        6.23     12.28 o 
   2   9   9       10.76       22.81     13.03 o 
   3   9   9       10.80       -0.93     11.52 o 
   4   9   9       26.41        9.34     13.05 o 
  -5  10   9        6.86       17.14     19.01 o 
  -4  10   9       55.25       56.62     20.22 o 
  -3  10   9       56.55       62.92     18.73 o 
  -2  10   9       19.08        9.66     12.73 o 
  -1  10   9       59.38       52.23     18.97 o 
   0  10   9        9.78       12.42     13.78 o 
   1  10   9       63.58       73.36     20.53 o 
   2  10   9       26.74       32.82     18.70 o 
   3  10   9       27.21       39.46     17.08 o 
  -2  11   9       76.36       51.91     19.68 o 
  -1  11   9        1.04       37.74     35.04 o 
   0  11   9       45.03       32.30     18.78 o 
 -10   0  10       64.50       60.10     29.84 o 
  -8   0  10      445.90      411.47     39.34 o 
  -6   0  10     1264.38     1405.23     90.31 o 
  -4   0  10     1257.12     1374.22     84.07 o 
  -2   0  10     2529.93     2896.53    152.82 o 
   0   0  10      501.08      563.13     33.95 o 
   2   0  10     1156.29     1193.82     65.97 o 
   4   0  10      120.65      138.47     18.04 o 
   6   0  10       17.29       42.81     13.84 o 
   8   0  10        0.36       17.12     20.89 o 
 -10   1  10        8.54       43.91     17.27 o 
  -9   1  10      225.66      246.88     32.01 o 
  -8   1  10       35.79       48.83     14.21 o 
  -7   1  10      344.46      311.08     20.70 o 
  -6   1  10       26.65       25.40      8.35 o 
  -5   1  10     2581.76     2533.54    101.10 o 
  -4   1  10        0.12        6.40      6.81 o 
  -3   1  10     1728.15     1989.58     83.32 o 
  -2   1  10      189.10      213.94     15.14 o 
  -1   1  10     1074.15     1118.39     44.53 o 
   0   1  10      207.23      203.85     11.55 o 
   1   1  10      980.37     1007.44     38.25 o 
   2   1  10       11.29       30.86      7.93 o 
   3   1  10      155.84      171.79     16.81 o 
   4   1  10      211.40      233.19     17.23 o 
   5   1  10       66.64       76.14     11.16 o 
   6   1  10        1.86        7.29      8.42 o 
   7   1  10       39.26       35.37     13.11 o 
   8   1  10       28.88       44.27     22.25 o 
 -10   2  10       96.43      116.86     25.19 o 
  -9   2  10        0.24       11.04     12.74 o 
  -8   2  10      354.41      364.66     30.44 o 
  -7   2  10        4.44        1.02      6.49 o 
  -6   2  10      589.09      561.75     30.16 o 
  -5   2  10        1.44        0.59      5.04 o 
  -4   2  10     1208.57     1333.06     52.83 o 
  -3   2  10      345.80      360.31     18.31 o 
  -2   2  10     1811.42     1824.29     61.28 o 
  -1   2  10      334.17      336.49     13.71 o 
   0   2  10     1076.61     1084.72     35.08 o 
   1   2  10       19.08       33.19      8.35 o 
   2   2  10      129.03      135.82     11.22 o 
   3   2  10      211.47      231.53     15.71 o 
   4   2  10      178.24      189.76     13.56 o 
   5   2  10       77.19       96.97     11.08 o 
   6   2  10        3.19       12.81     10.88 o 
   7   2  10       30.05       24.54     16.98 o 
   8   2  10        6.91        7.29     13.60 o 
 -10   3  10        5.09       16.14     24.35 o 
  -9   3  10       63.96       82.96     23.29 o 
  -8   3  10        8.44        1.75      8.97 o 
  -7   3  10      588.85      574.21     33.18 o 
  -6   3  10        9.66       22.34      9.17 o 
  -5   3  10      387.86      421.86     20.90 o 
  -4   3  10      151.36      139.56     15.72 o 
  -3   3  10     1011.96     1065.19     50.01 o 
  -2   3  10      144.72      125.53     10.35 o 
  -1   3  10     1157.12      962.41     51.44 o 
   0   3  10      235.54      223.43     12.05 o 
   1   3  10      149.93      132.34     10.37 o 
   2   3  10      525.97      505.88     28.13 o 
   3   3  10      101.26       91.86     12.99 o 
   4   3  10      174.99      208.47     20.66 o 
   5   3  10        4.23        9.34     11.36 o 
   6   3  10      204.96      241.32     33.96 o 
   7   3  10        0.17        0.21     13.98 o 
 -10   4  10       46.49       27.16     21.12 o 
  -9   4  10       21.07        6.34     18.05 o 
  -8   4  10       87.94       77.49     17.77 o 
  -7   4  10        3.02        7.31      7.55 o 
  -6   4  10      408.47      428.03     30.02 o 
  -5   4  10        5.78        8.70      8.61 o 
  -4   4  10      221.83      243.00     17.92 o 
  -3   4  10       97.22       91.04      9.55 o 
  -2   4  10     1155.79     1173.26     74.23 o 
  -1   4  10      100.85      104.70     16.93 o 
   0   4  10      383.09      378.92     31.26 o 
   1   4  10     1668.29     1640.66     90.59 o 
   2   4  10      127.97      115.20     11.57 o 
   3   4  10      354.51      374.01     24.99 o 
   4   4  10        5.68        2.16      8.43 o 
   5   4  10      222.49      232.69     22.49 o 
   6   4  10        0.02        2.45     10.42 o 
   7   4  10       48.85       41.89     21.53 o 
  -9   5  10       57.17       16.59     18.68 o 
  -8   5  10       12.12       18.47     14.78 o 
  -7   5  10       64.55       64.14     11.57 o 
  -6   5  10       41.15       49.99     15.53 o 
  -5   5  10      276.55      268.82     25.34 o 
  -4   5  10        6.01       13.09      7.55 o 
  -3   5  10      150.25      136.10     20.07 o 
  -2   5  10      699.22      716.78     47.43 o 
  -1   5  10       45.19       98.90     18.90 o 
   0   5  10      778.16      873.29     57.20 o 
   1   5  10      267.39      246.15     24.30 o 
   2   5  10      271.63      265.40     25.95 o 
   3   5  10       11.78       19.69     10.52 o 
   4   5  10      501.63      473.19     39.55 o 
   5   5  10        0.74        1.89     12.12 o 
   6   5  10       84.32       90.00     31.42 o 
   7   5  10        0.19        5.76     19.48 o 
  -9   6  10        1.14        6.66     23.10 o 
  -8   6  10       36.65       54.29     21.97 o 
  -7   6  10        5.49        7.71     14.33 o 
  -6   6  10        3.02       -2.27      9.77 o 
  -5   6  10       26.14       22.82     11.59 o 
  -4   6  10      297.44      296.66     45.82 o 
  -3   6  10      248.52      255.29     29.32 o 
  -2   6  10       49.49       36.56     12.02 o 
  -1   6  10      230.96      254.24     27.26 o 
   0   6  10      102.03       91.05     16.87 o 
   1   6  10      746.47      730.53     54.19 o 
   2   6  10       22.27       30.70     12.52 o 
   3   6  10      391.81      397.01     38.24 o 
   4   6  10        9.36       -5.18     10.33 o 
   5   6  10      198.83      205.10     27.87 o 
   6   6  10        0.07        0.29     14.06 o 
  -8   7  10        2.02       16.27     17.99 o 
  -7   7  10       14.81       17.80     18.77 o 
  -6   7  10        0.15       17.03     15.09 o 
  -5   7  10        2.72       18.28     26.17 o 
  -4   7  10      106.18      123.68     20.39 o 
  -3   7  10       57.20       68.96     15.59 o 
  -2   7  10      236.32      243.58     27.51 o 
  -1   7  10        6.42       26.45     17.23 o 
   0   7  10      256.97      235.31     28.16 o 
   1   7  10       16.49       52.10     26.46 o 
   2   7  10      513.27      566.30     49.32 o 
   3   7  10        1.70        7.91     13.14 o 
   4   7  10      287.36      287.05     33.72 o 
   5   7  10        0.14        4.55     18.64 o 
   6   7  10       98.25      153.65     32.73 o 
  -7   8  10        0.11       17.82     21.65 o 
  -6   8  10        0.21        6.36     12.90 o 
  -5   8  10       57.78       54.60     18.74 o 
  -4   8  10       39.07       54.51     17.93 o 
  -3   8  10       53.98       67.70     18.89 o 
  -2   8  10       10.77       13.70     13.16 o 
  -1   8  10      409.91      420.71     48.52 o 
   0   8  10       66.24       71.77     19.25 o 
   1   8  10      286.00      329.24     38.08 o 
   2   8  10        0.16       41.18     19.25 o 
   3   8  10      257.61      224.96     32.05 o 
   4   8  10        0.70      -12.28     13.97 o 
   5   8  10       78.06      107.95     29.05 o 
  -6   9  10        3.61       10.34     24.87 o 
  -5   9  10       20.40       13.55     13.93 o 
  -4   9  10       60.87       70.71     20.93 o 
  -3   9  10      107.34      128.66     25.36 o 
  -2   9  10      133.10      133.12     28.28 o 
  -1   9  10       16.25       26.85     15.60 o 
   0   9  10      224.40      282.45     35.64 o 
   1   9  10       15.55        4.29     13.67 o 
   2   9  10      108.92      145.28     28.12 o 
   3   9  10        4.27       -6.00     12.49 o 
   4   9  10      101.91       84.55     30.12 o 
  -4  10  10        1.27      -15.16     15.16 o 
  -3  10  10       37.93       47.29     18.40 o 
  -2  10  10       81.19       44.40     18.89 o 
  -1  10  10       83.36       83.02     21.18 o 
   0  10  10        5.40       36.04     24.33 o 
   1  10  10       84.45       92.50     24.10 o 
   2  10  10       15.82       21.32     15.30 o 
  -9   0  11      114.14      136.47     38.60 o 
  -7   0  11      230.84      227.28     27.63 o 
  -5   0  11        5.31        6.60     14.18 o 
  -3   0  11        4.36        9.75      8.79 o 
  -1   0  11        3.77       22.35     10.48 o 
   1   0  11      229.48      209.41     20.26 o 
   3   0  11      343.90      334.70     32.29 o 
   5   0  11      353.27      324.45     34.45 o 
   7   0  11      127.79      109.66     36.55 o 
 -10   1  11       49.20       39.49     17.12 o 
  -9   1  11        0.91       12.59     19.66 o 
  -8   1  11      155.38      189.86     21.90 o 
  -7   1  11       96.86       91.24     13.34 o 
  -6   1  11       19.36       33.09      9.17 o 
  -5   1  11      166.94      177.56     15.92 o 
  -4   1  11      225.83      282.88     18.79 o 
  -3   1  11       15.87       20.64      7.34 o 
  -2   1  11       92.24       74.40      9.57 o 
  -1   1  11       41.77       51.35      8.51 o 
   0   1  11      136.15      160.48     11.76 o 
   1   1  11       29.50       41.53      7.61 o 
   2   1  11      657.63      640.30     29.56 o 
   3   1  11      224.76      248.37     20.98 o 
   4   1  11      279.44      270.91     19.57 o 
   5   1  11        0.41        7.62      7.20 o 
   6   1  11      161.48      138.65     15.70 o 
   7   1  11        3.64       12.44     17.97 o 
 -10   2  11        0.86       10.78     21.52 o 
  -9   2  11       23.96       25.02     13.71 o 
  -8   2  11       14.44       11.25      9.59 o 
  -7   2  11      225.85      257.67     21.28 o 
  -6   2  11      212.42      179.32     20.66 o 
  -5   2  11      124.11      135.41     17.78 o 
  -4   2  11       79.89       83.34      8.92 o 
  -3   2  11       36.51       48.96      9.45 o 
  -2   2  11      193.87      225.30     12.60 o 
  -1   2  11       29.63       30.54      5.27 o 
   0   2  11      435.56      427.71     18.31 o 
   1   2  11      453.60      432.18     18.58 o 
   2   2  11       71.71       76.54      8.56 o 
   3   2  11      257.95      232.17     14.90 o 
   4   2  11      176.70      184.24     14.18 o 
   5   2  11      431.02      400.66     32.84 o 
   6   2  11        2.18        0.33      9.52 o 
   7   2  11       44.47       59.83     20.07 o 
 -10   3  11       19.87        5.99     14.23 o 
  -9   3  11       73.65       43.14     22.39 o 
  -8   3  11        7.33       18.22     12.76 o 
  -7   3  11       15.56       16.67      9.47 o 
  -6   3  11      144.82      132.81     17.05 o 
  -5   3  11      462.97      480.53     34.50 o 
  -4   3  11       14.28       13.51     10.74 o 
  -3   3  11      392.73      381.92     24.79 o 
  -2   3  11       30.51       45.12     11.38 o 
  -1   3  11     1012.61     1095.52     67.03 o 
   0   3  11      151.28      151.16     17.72 o 
   1   3  11      446.14      443.44     23.84 o 
   2   3  11      106.70      117.53     11.41 o 
   3   3  11       91.72      110.97     13.81 o 
   4   3  11      244.85      254.58     23.64 o 
   5   3  11       49.53       62.47     12.62 o 
   6   3  11       69.77       81.26     18.17 o 
   7   3  11        7.98       29.94     20.05 o 
  -9   4  11       57.34       36.15     19.21 o 
  -8   4  11      115.18       95.12     19.35 o 
  -7   4  11        1.62       -8.77      8.77 o 
  -6   4  11      184.32      201.31     21.35 o 
  -5   4  11        7.15       36.45     16.38 o 
  -4   4  11      869.62      823.61     47.05 o 
  -3   4  11       37.29       56.34     24.72 o 
  -2   4  11     1039.67     1103.18     70.52 o 
  -1   4  11      172.64      169.28     20.94 o 
   0   4  11      236.92      285.62     29.09 o 
   1   4  11       95.41       97.51     24.21 o 
   2   4  11     1006.51      998.76     66.43 o 
   3   4  11      268.72      269.50     27.48 o 
   4   4  11       24.49       17.68     10.82 o 
   5   4  11       38.11       31.89     10.64 o 
   6   4  11       65.52       45.96     30.61 o 
   7   4  11       58.65       69.36     68.69 o 
  -9   5  11       41.47       61.60     32.88 o 
  -8   5  11       20.14        5.13     12.25 o 
  -7   5  11      131.46      103.96     17.06 o 
  -6   5  11        6.53       14.63      9.04 o 
  -5   5  11      234.66      220.33     21.20 o 
  -4   5  11        1.61        6.05     10.80 o 
  -3   5  11      782.26      811.51     66.63 o 
  -2   5  11       21.02       17.51     15.49 o 
  -1   5  11      868.19      797.50     55.14 o 
   0   5  11      262.89      278.16     28.91 o 
   1   5  11      529.00      516.20     41.75 o 
   2   5  11      122.19      105.95     18.71 o 
   3   5  11      222.75      246.24     29.21 o 
   4   5  11       17.17       10.71     11.44 o 
   5   5  11      103.14      113.95     21.81 o 
   6   5  11       61.80       33.50     18.54 o 
  -8   6  11       74.00       73.18     24.36 o 
  -7   6  11        4.22       16.96     18.56 o 
  -6   6  11      264.13      268.76     30.20 o 
  -5   6  11        0.39       25.46     23.22 o 
  -4   6  11      592.64      641.77     54.52 o 
  -3   6  11       40.66       41.45     14.89 o 
  -2   6  11      718.05      750.72     63.73 o 
  -1   6  11        0.59        5.70      9.75 o 
   0   6  11      818.82      751.60     58.84 o 
   1   6  11       14.68       15.85     13.63 o 
   2   6  11      320.47      344.35     40.28 o 
   3   6  11       27.36       51.66     14.71 o 
   4   6  11      159.76      152.50     26.53 o 
   5   6  11       20.79       26.78     18.19 o 
   6   6  11       12.99       18.61     19.33 o 
  -8   7  11        0.01       -3.35     19.66 o 
  -7   7  11       78.83       58.27     25.35 o 
  -6   7  11        0.04        8.49     13.63 o 
  -5   7  11      446.48      411.98     42.31 o 
  -4   7  11       12.39       30.20     15.32 o 
  -3   7  11      356.09      401.89     44.51 o 
  -2   7  11       81.29       61.77     17.39 o 
  -1   7  11     1122.38     1131.48     81.90 o 
   0   7  11        4.16        6.35     11.97 o 
   1   7  11      239.91      256.53     34.46 o 
   2   7  11        1.60       -3.38     12.24 o 
   3   7  11      145.80      138.84     25.07 o 
   4   7  11       18.75       67.03     33.08 o 
   5   7  11       66.84       88.43     37.54 o 
  -7   8  11        2.20      -12.43     17.62 o 
  -6   8  11      152.72      171.71     37.00 o 
  -5   8  11        4.25       -1.75     11.28 o 
  -4   8  11      203.61      214.20     34.41 o 
  -3   8  11        0.33       -3.91     11.25 o 
  -2   8  11      286.40      281.74     37.67 o 
  -1   8  11        9.63        6.32     13.26 o 
   0   8  11      269.53      323.14     40.04 o 
   1   8  11        0.04       -2.60     10.80 o 
   2   8  11      258.17      230.96     36.56 o 
   3   8  11       10.23       49.22     36.74 o 
   4   8  11       71.44      107.18     31.38 o 
  -5   9  11       83.40       51.48     24.17 o 
  -4   9  11       13.81       10.96     14.18 o 
  -3   9  11      362.22      391.76     49.18 o 
  -2   9  11        2.49        1.71     13.54 o 
  -1   9  11       97.71       82.84     23.78 o 
   0   9  11       10.03        0.27     13.53 o 
   1   9  11      238.11      226.59     37.50 o 
   2   9  11        1.54       -6.56     15.76 o 
   3   9  11       82.63       61.97     22.36 o 
  -3  10  11        2.50       -7.83     13.29 o 
  -2  10  11      103.74       98.15     31.12 o 
  -1  10  11        0.56       25.54     18.25 o 
   0  10  11      141.30       81.51     24.85 o 
 -10   0  12        0.42      -18.39     28.85 o 
  -8   0  12      161.71      178.85     26.12 o 
  -6   0  12        6.57       15.28     11.60 o 
  -4   0  12      895.15      995.26     72.87 o 
  -2   0  12     2595.42     2696.89    167.82 o 
   0   0  12      652.79      691.56     57.67 o 
   2   0  12     2127.37     2126.84    147.14 o 
   4   0  12      211.44      248.41     26.33 o 
   6   0  12      301.39      309.12     40.36 o 
 -10   1  12       16.71       11.75     20.61 o 
  -9   1  12        5.46       18.44     19.72 o 
  -8   1  12        6.66       -8.32      8.77 o 
  -7   1  12      217.70      201.12     20.51 o 
  -6   1  12        3.80       -1.64      7.52 o 
  -5   1  12      526.81      576.81     35.39 o 
  -4   1  12      174.90      189.55     15.86 o 
  -3   1  12      593.61      653.33     35.15 o 
  -2   1  12       27.03       16.58      8.18 o 
  -1   1  12     1700.25     1785.73     84.44 o 
   0   1  12      173.94      157.87     12.80 o 
   1   1  12     1144.41     1129.28     48.68 o 
   2   1  12       57.54       67.38     12.23 o 
   3   1  12      957.63      938.03     52.41 o 
   4   1  12        6.12       -4.32      7.05 o 
   5   1  12      159.66      160.49     19.19 o 
   6   1  12        2.90      -16.56     16.56 o 
   7   1  12       56.93       96.46     38.59 o 
  -9   2  12       27.97       38.09     32.71 o 
  -8   2  12        8.29       12.77     13.26 o 
  -7   2  12       46.17       52.57     24.10 o 
  -6   2  12      367.45      361.66     25.85 o 
  -5   2  12       70.37       79.72     11.40 o 
  -4   2  12      782.02      824.07     50.78 o 
  -3   2  12       60.85       54.43     13.72 o 
  -2   2  12      449.67      503.59     29.51 o 
  -1   2  12      186.43      173.38     10.82 o 
   0   2  12     1916.78     1745.17     64.30 o 
   1   2  12        6.59       14.20      5.27 o 
   2   2  12      385.48      398.84     27.93 o 
   3   2  12        2.56        5.58      9.10 o 
   4   2  12      536.49      543.36     39.00 o 
   5   2  12        5.07       19.38     11.74 o 
   6   2  12       96.40      107.45     19.60 o 
   7   2  12        0.39       12.28     16.68 o 
  -9   3  12        5.33      -11.43     18.14 o 
  -8   3  12       66.98       34.94     15.51 o 
  -7   3  12       18.88       33.62     11.96 o 
  -6   3  12      189.49      187.77     21.37 o 
  -5   3  12      303.94      281.40     28.54 o 
  -4   3  12       11.38       20.41     19.48 o 
  -3   3  12      496.22      444.96     28.44 o 
  -2   3  12      308.33      270.79     19.30 o 
  -1   3  12      967.26     1027.26     65.59 o 
   0   3  12        0.53        7.18     14.84 o 
   1   3  12      849.88      858.93     60.08 o 
   2   3  12       23.40       21.34      7.66 o 
   3   3  12      338.87      304.32     25.94 o 
   4   3  12        1.42        2.13      7.73 o 
   5   3  12      178.10      181.73     21.07 o 
   6   3  12       23.24       -5.14     12.20 o 
  -9   4  12       17.17        2.66     14.27 o 
  -8   4  12       20.00       16.80     13.47 o 
  -7   4  12      197.25      187.22     23.38 o 
  -6   4  12       27.98       25.45     10.37 o 
  -5   4  12      143.41      131.22     18.99 o 
  -4   4  12      385.14      360.01     28.05 o 
  -3   4  12      405.13      427.56     39.59 o 
  -2   4  12      722.28      749.10     54.02 o 
  -1   4  12        3.89       65.57     38.47 o 
   0   4  12      317.74      342.85     31.60 o 
   1   4  12        1.57        5.46     11.66 o 
   2   4  12      261.68      220.10     25.85 o 
   3   4  12        0.93      -11.16     11.16 o 
   4   4  12      126.46       98.73     20.03 o 
   5   4  12        3.77       12.20     11.25 o 
   6   4  12       59.44       30.70     20.21 o 
  -8   5  12      157.82      137.98     30.81 o 
  -7   5  12       42.35       43.10     15.31 o 
  -6   5  12      108.81      108.41     18.79 o 
  -5   5  12       30.19       74.24     18.23 o 
  -4   5  12      507.78      497.70     49.11 o 
  -3   5  12      401.04      370.30     39.96 o 
  -2   5  12       14.25       33.05     14.20 o 
  -1   5  12       90.10      100.81     17.86 o 
   0   5  12      324.92      325.24     33.10 o 
   1   5  12      168.45      149.23     22.13 o 
   2   5  12       38.32       39.73     14.11 o 
   3   5  12      120.27       95.49     23.44 o 
   4   5  12        6.49        1.57     10.40 o 
   5   5  12       30.58       26.51     15.55 o 
  -8   6  12        0.13       28.83     20.68 o 
  -7   6  12      131.20      119.09     27.45 o 
  -6   6  12       49.76       84.86     19.43 o 
  -5   6  12      200.97      205.08     28.98 o 
  -4   6  12        0.93       -0.41     11.84 o 
  -3   6  12      140.00      161.10     24.97 o 
  -2   6  12      107.09      129.43     22.38 o 
  -1   6  12       30.34       50.12     17.88 o 
   0   6  12       38.27       53.96     16.41 o 
   1   6  12        6.25       31.58     25.68 o 
   2   6  12       86.49       88.06     20.80 o 
   3   6  12       10.00        8.97     15.85 o 
   4   6  12       54.26       80.33     19.80 o 
   5   6  12       33.94       25.22     24.71 o 
  -7   7  12        9.23       28.09     24.43 o 
  -6   7  12      153.24      123.82     20.71 o 
  -5   7  12       10.81       32.87     15.43 o 
  -4   7  12       86.19      124.09     25.60 o 
  -3   7  12        2.51        8.96     13.61 o 
  -2   7  12      122.57      122.43     22.16 o 
  -1   7  12       35.34       22.79     14.09 o 
   0   7  12        9.25       -1.66     15.99 o 
   1   7  12       45.31       65.64     17.96 o 
   2   7  12        3.27       35.55     16.76 o 
   3   7  12        0.71       -1.19     13.19 o 
   4   7  12       19.64        1.02     12.07 o 
  -6   8  12        1.41       -3.49     22.94 o 
  -5   8  12      118.80       83.09     22.85 o 
  -4   8  12       13.03        9.49     14.12 o 
  -3   8  12      129.99      160.76     31.16 o 
  -2   8  12        7.15       14.41     12.58 o 
  -1   8  12       51.01       54.24     19.14 o 
   0   8  12        0.15       -2.34     11.70 o 
   1   8  12        0.18       -6.70     13.92 o 
   2   8  12        1.45        2.40     16.90 o 
   3   8  12        4.87       -1.07     12.60 o 
  -4   9  12       24.55       44.77     24.20 o 
  -3   9  12        0.92       29.37     17.88 o 
  -2   9  12       45.57       32.83     17.58 o 
  -1   9  12       13.83        0.74     12.06 o 
   0   9  12        8.87       11.95     16.74 o 
   1   9  12       20.51       28.75     19.49 o 
  -9   0  13       99.59      191.95     78.62 o 
  -7   0  13      524.59      534.00     54.84 o 
  -5   0  13      373.90      385.84     40.92 o 
  -3   0  13     1308.86     1306.68     87.74 o 
  -1   0  13      719.34      718.67     51.16 o 
   1   0  13      443.81      454.42     37.20 o 
   3   0  13       23.74       66.47     16.17 o 
   5   0  13       32.19        9.13     15.52 o 
  -9   1  13        0.51      -19.31     19.31 o 
  -8   1  13       98.12       91.34     20.98 o 
  -7   1  13        3.01        3.34      8.22 o 
  -6   1  13      662.13      679.24     46.76 o 
  -5   1  13        5.23       16.64      9.15 o 
  -4   1  13      706.68      698.77     38.40 o 
  -3   1  13       23.98       13.66      6.81 o 
  -2   1  13      760.88      714.59     35.69 o 
  -1   1  13       30.48       24.09      9.24 o 
   0   1  13      575.60      574.15     29.23 o 
   1   1  13      324.54      300.61     19.60 o 
   2   1  13      132.38      158.32     14.95 o 
   3   1  13       76.71       67.67     14.01 o 
   4   1  13       45.72       65.82     13.28 o 
   5   1  13       35.71       24.66     13.77 o 
   6   1  13        0.22       -0.67     22.79 o 
  -9   2  13      103.82       77.55     26.39 o 
  -8   2  13        1.70        0.03     11.27 o 
  -7   2  13      198.67      185.95     23.76 o 
  -6   2  13        1.77       13.87     10.62 o 
  -5   2  13      355.11      379.14     33.35 o 
  -4   2  13       16.96       63.26     35.58 o 
  -3   2  13     1081.25     1122.69     80.13 o 
  -2   2  13        3.21       -7.50      9.01 o 
  -1   2  13      502.82      444.71     27.75 o 
   0   2  13      318.08      317.83     28.50 o 
   1   2  13      187.85      184.72     21.63 o 
   2   2  13       77.36       87.93     13.92 o 
   3   2  13       69.81       56.95     12.47 o 
   4   2  13       44.49       52.37     12.89 o 
   5   2  13        1.50       -1.86      8.79 o 
   6   2  13       12.06       -9.29     19.34 o 
  -9   3  13        7.86      -11.08     17.88 o 
  -8   3  13      181.91      178.88     32.34 o 
  -7   3  13        1.35       -0.26     10.84 o 
  -6   3  13      244.06      241.80     27.54 o 
  -5   3  13        0.17       22.11     17.10 o 
  -4   3  13      599.00      615.97     43.39 o 
  -3   3  13       32.54       39.60     16.03 o 
  -2   3  13      281.11      281.48     34.35 o 
  -1   3  13      319.36      305.68     30.98 o 
   0   3  13      247.29      243.52     25.19 o 
   1   3  13       20.42        3.62      9.17 o 
   2   3  13      127.94      119.63     18.47 o 
   3   3  13      276.31      296.31     33.36 o 
   4   3  13       29.28       13.41     11.98 o 
   5   3  13       27.29       22.00     15.85 o 
   6   3  13        2.42      -22.63     22.63 o 
  -8   4  13        2.33       13.57     19.38 o 
  -7   4  13       84.38       77.96     18.62 o 
  -6   4  13        2.03       10.26     11.41 o 
  -5   4  13      338.80      288.82     35.30 o 
  -4   4  13       24.48       34.41     15.04 o 
  -3   4  13       46.81       73.34     18.31 o 
  -2   4  13      103.86      129.30     21.13 o 
  -1   4  13      185.09      153.40     21.06 o 
   0   4  13       97.54      109.80     21.16 o 
   1   4  13      207.85      198.01     24.54 o 
   2   4  13      136.23      146.33     24.87 o 
   3   4  13        2.81        1.48     10.47 o 
   4   4  13      160.72      156.12     24.29 o 
   5   4  13       15.95       -0.45     13.48 o 
  -8   5  13       16.22       19.20     22.38 o 
  -7   5  13        0.73        5.07     15.98 o 
  -6   5  13      141.87      159.04     26.62 o 
  -5   5  13       19.69       36.16     17.20 o 
  -4   5  13       38.46       57.38     20.22 o 
  -3   5  13      124.87      131.59     25.47 o 
  -2   5  13      169.26      146.63     26.28 o 
  -1   5  13      131.36      154.23     25.55 o 
   0   5  13       36.73       43.93     20.02 o 
   1   5  13      167.71      192.25     26.10 o 
   2   5  13       31.84       26.73     13.99 o 
   3   5  13      228.71      250.85     34.64 o 
   4   5  13        1.08       16.97     13.57 o 
   5   5  13       97.61       78.97     25.43 o 
  -7   6  13       19.32        2.42     13.55 o 
  -6   6  13        0.21       11.15     12.19 o 
  -5   6  13       17.54        8.05     12.25 o 
  -4   6  13       38.96       30.25     16.54 o 
  -3   6  13      103.22      114.03     22.48 o 
  -2   6  13       32.24       39.39     16.11 o 
  -1   6  13       54.04       84.14     20.21 o 
   0   6  13      350.12      375.69     44.60 o 
   1   6  13       11.84       24.48     14.62 o 
   2   6  13      251.35      273.33     36.91 o 
   3   6  13        2.65      -13.57     13.57 o 
   4   6  13       60.57       80.72     23.71 o 
  -6   7  13        6.30       10.75     16.18 o 
  -5   7  13       16.79       15.84     15.91 o 
  -4   7  13        9.23        8.06     14.33 o 
  -3   7  13       58.07       54.40     18.88 o 
  -2   7  13        1.58       -0.85     13.24 o 
  -1   7  13      138.88      170.39     28.36 o 
   0   7  13        0.18      -15.32     15.32 o 
   1   7  13      121.85      161.96     29.89 o 
   2   7  13        0.13       49.12     29.41 o 
   3   7  13      129.29      134.62     28.69 o 
  -5   8  13        0.05      -17.55     19.13 o 
  -4   8  13       27.92       40.09     17.25 o 
  -3   8  13        7.82       25.90     16.90 o 
  -2   8  13       83.02      101.44     25.52 o 
  -1   8  13        6.26       19.46     18.91 o 
   0   8  13      109.86       92.60     27.46 o 
   1   8  13        5.10        6.29     19.08 o 
   2   8  13      118.72      122.80     31.21 o 
  -3   9  13       41.68       30.94     23.38 o 
  -2   9  13       10.74      -10.89     16.09 o 
  -1   9  13       44.67       59.43     26.24 o 
  -8   0  14       75.50      180.83     71.82 o 
  -6   0  14      103.90      144.77     27.71 o 
  -4   0  14        0.59      -13.32     13.32 o 
  -2   0  14       26.41       26.14     12.34 o 
   0   0  14      292.55      272.91     31.72 o 
   2   0  14       58.88       68.90     15.82 o 
   4   0  14      181.52      122.49     38.64 o 
  -9   1  14       43.45      116.97     47.01 o 
  -8   1  14        1.23       -0.36     16.38 o 
  -7   1  14       44.60       44.75     14.32 o 
  -6   1  14        0.28       21.86     15.90 o 
  -5   1  14      144.56      144.67     20.44 o 
  -4   1  14       70.96       77.12     14.98 o 
  -3   1  14        7.06       14.02      9.18 o 
  -2   1  14      117.12      144.44     13.46 o 
  -1   1  14       88.64       87.21     10.78 o 
   0   1  14        9.48       26.50      7.57 o 
   1   1  14       37.59       30.27     10.06 o 
   2   1  14        9.69       12.28      9.69 o 
   3   1  14      125.83      111.79     16.69 o 
   4   1  14       17.03       13.79     10.38 o 
   5   1  14       72.77       69.60     20.25 o 
  -8   2  14       63.72       72.89     23.78 o 
  -7   2  14       11.70       10.95     16.93 o 
  -6   2  14       34.27       38.01     13.09 o 
  -5   2  14      101.97       94.38     16.94 o 
  -4   2  14       11.56       20.47     10.95 o 
  -3   2  14      259.83      278.13     23.90 o 
  -2   2  14        6.84       21.68     13.06 o 
  -1   2  14       18.14        8.12     12.25 o 
   0   2  14        4.72       14.79     12.11 o 
   1   2  14       84.01       98.63     17.75 o 
   2   2  14       97.84       89.87     19.27 o 
   3   2  14       33.76       56.74     15.59 o 
   4   2  14      105.92      123.03     24.04 o 
   5   2  14       34.41       13.74     15.65 o 
  -8   3  14       21.71       13.85     13.68 o 
  -7   3  14       16.49       16.62     11.82 o 
  -6   3  14      103.39      105.51     18.42 o 
  -5   3  14       34.70      100.62     29.88 o 
  -4   3  14       97.80      123.89     24.21 o 
  -3   3  14       11.54       17.52     13.65 o 
  -2   3  14      289.58      229.06     29.09 o 
  -1   3  14       14.55        9.05     11.98 o 
   0   3  14      172.54      185.86     25.56 o 
   1   3  14      270.95      259.06     32.57 o 
   2   3  14      170.68      141.11     22.98 o 
   3   3  14       53.63       39.79     16.07 o 
   4   3  14       19.76        5.71     15.05 o 
   5   3  14       36.98       15.01     14.53 o 
  -8   4  14       24.29       26.49     24.10 o 
  -7   4  14       65.11       49.30     18.61 o 
  -6   4  14        7.36       22.95     22.95 o 
  -5   4  14      191.13      156.30     29.78 o 
  -4   4  14        9.86        7.02     12.52 o 
  -3   4  14      131.56      151.45     24.78 o 
  -2   4  14        0.68        1.00     14.40 o 
  -1   4  14      448.32      473.01     44.02 o 
   0   4  14       25.27       18.73     19.02 o 
   1   4  14      342.11      358.94     37.06 o 
   2   4  14       77.86       73.46     24.22 o 
   3   4  14       71.65       81.66     18.98 o 
   4   4  14       60.35       55.36     19.41 o 
  -7   5  14       12.48       26.47     21.45 o 
  -6   5  14      164.41      129.35     27.29 o 
  -5   5  14        3.57       19.39     22.36 o 
  -4   5  14      193.32      243.18     33.77 o 
  -3   5  14       10.79       -4.61     13.19 o 
  -2   5  14      427.98      381.29     44.85 o 
  -1   5  14       57.27      102.06     24.76 o 
   0   5  14      320.90      358.95     40.20 o 
   1   5  14        1.81        1.95     16.76 o 
   2   5  14       82.08       69.94     20.17 o 
   3   5  14       24.98       34.62     18.50 o 
   4   5  14       97.87      109.01     25.67 o 
  -6   6  14        0.02       10.52     13.62 o 
  -5   6  14      109.65      114.52     28.96 o 
  -4   6  14        0.33        5.96     15.19 o 
  -3   6  14      370.71      365.84     45.26 o 
  -2   6  14       22.61       45.65     22.78 o 
  -1   6  14      180.70      168.64     30.29 o 
   0   6  14        8.47      -14.32     14.66 o 
   1   6  14      239.97      227.25     33.33 o 
   2   6  14       13.18       -1.57     11.95 o 
   3   6  14      147.71      162.66     31.67 o 
  -5   7  14        1.99        7.70     14.94 o 
  -4   7  14      187.25      190.58     34.90 o 
  -3   7  14        5.98        4.02     15.76 o 
  -2   7  14      246.17      262.88     40.70 o 
  -1   7  14       10.54       13.08     16.85 o 
   0   7  14      216.18      211.32     33.85 o 
   1   7  14        6.11       13.84     16.27 o 
   2   7  14      137.63      159.32     33.02 o 
  -4   8  14        6.51        8.72     15.79 o 
  -3   8  14      140.16      126.00     27.82 o 
  -2   8  14        0.41       13.11     15.00 o 
  -1   8  14      157.41      195.41     34.30 o 
   0   8  14        2.72       14.50     20.65 o 
  -7   0  15        3.98      -12.16     21.64 o 
  -5   0  15      478.99      417.12     64.83 o 
  -3   0  15      169.30      205.02     29.57 o 
  -1   0  15      495.45      432.21     41.12 o 
   1   0  15      334.92      264.13     29.53 o 
   3   0  15      277.57      284.91     51.61 o 
  -8   1  15        9.09        2.13     18.53 o 
  -7   1  15       47.68       69.21     18.89 o 
  -6   1  15      133.44      113.34     21.16 o 
  -5   1  15        7.51        4.65     10.13 o 
  -4   1  15      201.76      189.13     22.99 o 
  -3   1  15       20.88       22.55     10.64 o 
  -2   1  15      455.50      467.55     52.13 o 
  -1   1  15       49.91       69.32     19.79 o 
   0   1  15      549.72      486.09     45.94 o 
   1   1  15        5.82        6.77     11.15 o 
   2   1  15      344.32      324.44     37.13 o 
   3   1  15        0.90       -7.08     14.75 o 
   4   1  15      167.89      187.21     43.15 o 
  -8   2  15       26.62       10.94     22.46 o 
  -7   2  15       27.53       27.50     22.89 o 
  -6   2  15       12.73        7.57     10.91 o 
  -5   2  15       54.53       68.24     16.93 o 
  -4   2  15       80.89       94.05     20.97 o 
  -3   2  15      578.22      563.37     53.84 o 
  -2   2  15        0.69       26.74     14.60 o 
  -1   2  15      300.38      303.52     34.89 o 
   0   2  15       33.74       20.91     14.07 o 
   1   2  15      452.20      386.66     38.10 o 
   2   2  15        1.69        7.87     12.24 o 
   3   2  15      169.28      191.78     29.88 o 
   4   2  15        1.74      -12.25     15.73 o 
  -8   3  15       22.92       50.28     39.91 o 
  -7   3  15       34.87       10.74     19.45 o 
  -6   3  15       43.92       46.88     19.46 o 
  -5   3  15       88.34       83.09     23.14 o 
  -4   3  15       90.09       90.25     24.92 o 
  -3   3  15       69.93       94.27     22.55 o 
  -2   3  15      340.34      338.71     40.50 o 
  -1   3  15       47.76       42.92     24.87 o 
   0   3  15      163.87      130.18     23.52 o 
   1   3  15        1.08       36.51     18.66 o 
   2   3  15      290.74      247.35     32.34 o 
   3   3  15        0.32       18.60     15.39 o 
   4   3  15       46.79       76.43     26.16 o 
  -7   4  15       12.40       11.49     19.80 o 
  -6   4  15       89.06      104.19     24.53 o 
  -5   4  15       75.74       83.31     25.69 o 
  -4   4  15      123.29      138.75     28.69 o 
  -3   4  15       74.43       61.64     19.65 o 
  -2   4  15       82.53       85.34     20.86 o 
  -1   4  15      333.37      316.48     38.10 o 
   0   4  15        3.47       10.20     12.16 o 
   1   4  15       85.49       72.54     20.94 o 
   2   4  15        7.90       21.48     15.08 o 
   3   4  15       76.93       55.69     18.15 o 
  -6   5  15        8.32        1.48     13.26 o 
  -5   5  15       70.72       51.60     22.26 o 
  -4   5  15       54.45       52.86     19.97 o 
  -3   5  15       87.61       83.21     23.30 o 
  -2   5  15       57.08       61.70     20.00 o 
  -1   5  15       82.21       38.44     17.08 o 
   0   5  15      169.12      140.76     29.43 o 
   1   5  15        2.10       20.79     15.89 o 
   2   5  15       39.69       24.72     16.73 o 
   3   5  15        1.67        1.53     17.33 o 
  -5   6  15       33.06       24.56     17.47 o 
  -4   6  15       89.30      100.16     25.79 o 
  -3   6  15       22.29       28.62     18.88 o 
  -2   6  15       81.46      128.92     26.48 o 
  -1   6  15        5.48       -9.84     14.58 o 
   0   6  15        9.46       10.20     17.54 o 
   1   6  15       25.83       40.61     32.50 o 
   2   6  15        0.43      -10.82     14.70 o 
  -4   7  15       17.55       27.05     18.03 o 
  -3   7  15       46.25       20.21     22.16 o 
  -2   7  15        1.03       20.53     18.22 o 
  -1   7  15       31.64       55.43     22.83 o 
   0   7  15        4.91       -0.62     16.89 o 
  -6   0  16      118.17       80.23     33.52 o 
  -4   0  16      397.40      328.67     69.36 o 
  -2   0  16      436.61      369.69     55.74 o 
   0   0  16      163.69      113.60     53.90 o 
   2   0  16       94.38      191.49     67.43 o 
  -7   1  16      143.77      106.90     24.18 o 
  -6   1  16        0.77       -5.52     12.97 o 
  -5   1  16      259.55      230.87     33.95 o 
  -4   1  16        5.70      -12.03     12.03 o 
  -3   1  16      229.26      207.27     28.08 o 
  -2   1  16       23.59       36.48     15.96 o 
  -1   1  16      294.94      242.27     35.71 o 
   0   1  16        2.78       -7.90     12.06 o 
   1   1  16      110.52      119.45     21.90 o 
   2   1  16       15.53      -13.50     13.50 o 
   3   1  16       39.17       47.56     24.65 o 
  -7   2  16        2.40      -10.29     17.27 o 
  -6   2  16      145.75      130.13     27.87 o 
  -5   2  16        1.59      -10.89     13.79 o 
  -4   2  16      226.80      142.01     28.78 o 
  -3   2  16       12.34       33.73     17.93 o 
  -2   2  16      187.56      194.93     28.88 o 
  -1   2  16       45.08       36.59     17.80 o 
   0   2  16      219.80      197.72     29.46 o 
   1   2  16        7.37       -7.26     12.31 o 
   2   2  16       24.05       13.98     12.92 o 
   3   2  16       39.67       41.61     37.54 o 
  -7   3  16       98.57       77.08     28.80 o 
  -6   3  16        0.34       -0.95     12.30 o 
  -5   3  16      154.92      165.68     33.62 o 
  -4   3  16       24.78       17.68     18.18 o 
  -3   3  16      206.21      187.86     31.84 o 
  -2   3  16       14.68       31.92     32.22 o 
  -1   3  16      114.79      160.91     29.77 o 
   0   3  16        6.72       -0.80     14.24 o 
   1   3  16       73.45       89.06     33.27 o 
   2   3  16       79.64       59.32     21.49 o 
   3   3  16       17.62       19.68     16.70 o 
  -6   4  16       48.45       73.08     24.82 o 
  -5   4  16        8.41        9.91     18.85 o 
  -4   4  16      160.93      200.71     36.31 o 
  -3   4  16       13.09       -2.00     13.86 o 
  -2   4  16       92.67       49.77     19.55 o 
  -1   4  16       50.60       16.78     17.26 o 
   0   4  16       20.64       51.26     18.28 o 
   1   4  16      106.80      111.20     27.17 o 
   2   4  16       15.44       23.92     14.47 o 
  -5   5  16       31.69       44.57     22.59 o 
  -4   5  16       10.50       15.10     16.24 o 
  -3   5  16       46.06       22.64     27.21 o 
  -2   5  16       28.34       82.58     26.02 o 
  -1   5  16       14.26        4.45     24.71 o 
   0   5  16       91.55       93.40     23.99 o 
   1   5  16        9.44       18.75     15.47 o 
  -4   6  16        2.99       -9.41     16.68 o 
  -3   6  16       26.34       -2.66     16.14 o 
  -2   6  16       13.41       21.65     19.15 o 
  -1   6  16       53.66       44.78     33.80 o 
   0   6  16       11.85        9.87     21.71 o 
  -5   0  17       38.78       11.56     19.47 o 
  -3   0  17        0.97       51.50     35.18 o 
  -1   0  17       14.17       87.22     51.77 o 
   1   0  17       55.33       46.91     36.71 o 
  -6   1  17       46.34       29.39     21.37 o 
  -5   1  17        1.03       -0.02     14.76 o 
  -4   1  17       14.31        7.76     15.45 o 
  -3   1  17       11.64      -14.96     14.96 o 
  -2   1  17        0.33        3.93     14.46 o 
  -1   1  17       13.11       59.61     41.91 o 
   0   1  17       12.44       14.74     20.87 o 
   1   1  17        1.59       24.02     23.95 o 
   2   1  17       42.32        7.62     23.19 o 
  -6   2  17       16.11       11.74     19.24 o 
  -5   2  17        5.90        2.17     14.31 o 
  -4   2  17       39.77      100.28     30.57 o 
  -3   2  17       32.72       17.89     15.84 o 
  -2   2  17       30.49       12.21     15.09 o 
  -1   2  17       34.08        5.96     13.17 o 
   0   2  17       92.23       81.39     21.35 o 
   1   2  17        7.84       18.26     16.15 o 
   2   2  17       14.52       35.70     27.11 o 
  -5   3  17       11.31       18.28     16.80 o 
  -4   3  17        7.97       15.60     16.15 o 
  -3   3  17      130.23      114.53     26.42 o 
  -2   3  17        1.28        6.81     15.92 o 
  -1   3  17       85.00       54.92     19.94 o 
   0   3  17       23.63       66.55     20.97 o 
   1   3  17       37.82       49.53     20.15 o 
  -5   4  17        0.16        8.80     18.02 o 
  -4   4  17       70.26       90.72     29.11 o 
  -3   4  17        0.38       55.51     43.35 o 
  -2   4  17       71.65       23.09     17.88 o 
  -1   4  17        0.16      -11.29     15.91 o 
   0   4  17       76.52      105.22     27.45 o 
  -3   5  17       96.77      101.36     30.33 o 
  -2   5  17        2.45        0.21     15.54 o 
  -1   5  17       93.44       80.61     24.94 o 
  -4   0  18       48.94       43.97     44.31 o 
  -2   0  18      268.06      193.35     63.90 o 
   0   0  18      127.51      146.71     71.29 o 
  -4   1  18        2.08       53.35     73.82 o 
  -3   1  18      127.98       83.23     35.01 o 
  -2   1  18       31.71       18.80     22.25 o 
  -1   1  18      121.53      142.68     39.62 o 
   0   1  18       10.72        7.46     33.18 o 
  -4   2  18      106.51       88.37     30.04 o 
  -3   2  18       21.63       21.19     34.35 o 
  -2   2  18       55.14       32.19     29.94 o 
  -1   2  18        1.01       -7.90     25.20 o 
  -3   3  18       42.95       35.18     24.88 o 
  -2   3  18       26.99       35.21     21.31 o 
                                                 
